# Supplementary material for: Genome-wide meta-analysis associates HLA-DQA1/DRB1 and LPA and lifestyle factors with human longevity
Source: Nat Commun. 2017 Oct 13;8:910. doi: 10.1038/s41467-017-00934-5 (PMC5715013; doi:10.1038/s41467-017-00934-5)
Supplement: Supplementary file 3 — Supplementary Data 1 [file 41467_2017_934_MOESM3_ESM.xlsx]

## Sheet: Sheet1
																						Supplementary Data 1 | Cohort characteristics.
COHORT (ACRONYM)	PMID reference	PIs (email)	Analyst (email)	Ethnicity	Country	Collection type	Subjects Genotyped	Genotyping platform & SNP panel	Genotyping centre	Genotyping calling algorithm	Call rate [filter detail / N individuals excluded]	Heterozygosity [filter detail / N individuals excluded]	Ethnic outliers / other exclusions	Individuals post GT QC	MAF [filter detail / N SNPs excluded]	HWE [filter detail / N SNPs excluded]	Call rate [filter detail / N SNPs excluded]	Other	SNP number in QC'd dataset	Phasing Software	Imputation Panel1	Panel info	Imputation software	Imputed SNPs	Samples	Geopolitical periods excluded/why	Siblings excluded	Accounting for relatedness	Mixed modelling approach
Age and Cognitive Performance Research Centre (ACPRC)	DOI: 10.1080/ 13825580490511116	Neil Pendleton (neil.pendleton@manchester.ac.uk)	Tony Payton (tony.payton@manchester.ac.uk)	European	UK	Population-based	1770	Illumina610-Quadv1	Edinburgh Wellcome Trust CRF	Illumina BeadStudio software	0.95	-0.3 > Het Excess > 0.2	Ethnic outliers; duplicates; gender mismatch; IBS incompatible with pedigree	1563	0.01	10-4	0.98		549692	shapeit.v2.r790.	ALL_1000G_phase1integrated_v3	1000G Phase I Integrated Release Version 3 Haplotypes (SHAPEIT2 phased 16 Jun 2014).	impute2_2.3.1	9.2m (MAF>0.01 in Europeans). After QC of INFO > 0.8, posterior probability > 0.9 for hard-call = 5.8m	1452	none	Yes	unreleated population	NA
Atherosclerosis Risk in Communities Study (ARIC_AA)	2646917	Kari North, Nora Franceschini (kari_north@unc.edu, noraf@unc.edu)	Yujie Wang (yujie@email.unc.edu)	African American	America	Population-based		Affy 6.0	Broad Institute Center for Genotyping and Analysis	Birdseed calling algorithm	0.97	none	334	2874	0%/339	10-6 /6,359	95%/234	Chr=0,palindromic SNPs with freq>0.4, allele frequency different >0.2 from 1000 genomes/68,162	756421	SHAPEIT v2	1000G Phase 3 v5	1000 Genome Phase I integrated variant set (March 2012)	Michigan imputation server	47095002	2874	NA	YES (dropped those also recruited in JHS study)	unrelated pop	NA
Atherosclerosis Risk in Communities Study (ARIC_EA)	2646917	Kari North, Nora Franceschini (kari_north@unc.edu, noraf@unc.edu)	Yujie Wang (yujie@email.unc.edu)	Europen	America	Population-based		Affy 6.0	Broad Institute Center for Genotyping and Analysis	Birdseed calling algorithm	0.97	none	425	9345	0%/339	10-6 /9,749	95%/234	Chr=0,palindromic SNPs with freq>0.4, allele frequency different >0.2 from 1000 genomes/68,736	752503	SHAPEIT v2	1000G Phase 3 v5	1000 Genome Phase I integrated variant set (March 2012)	Michigan imputation server	47095002	9345	NA	NA	unrelated pop	NA
Austrian Stroke Prevention Family Study (ASPS-Fam)	25443291 25309438	Reinhold Schmidt, Helena Schmidt (reinhold.schmidt@medunigraz.at helena.schmidt@medunigraz.at)	Edith Hofer (edith.hofer@medunigraz.at)	European	Austria	Population-based	360	Affymetrix Genome-Wide Human SNP Array 6.0	Medical University of Graz	Birdseed v2	0.98	mean+/- 3SD / 7	Ethnic outliers; duplicates; gender mismatch; cryptic relatedness	347	5% / 177449	5*10-6 / 259	98% / 78110	-	501288	shapeit.v2.r790		1000G ALL phase1 integrated variant set realease v3 (march 2012)	IMPUTE2 v2.3.1	16931797	163	-	YES	only one member per family used	NA
BASE-II (BASE-II)	promised
Cardiovascular Health Study (CHS_EA)	1669507	Bruce M Psaty (psaty@u.washington.edu)	Traci M Bartz (bartzt@u.washington.edu)	European	USA	Popuation-based	3373	Illumina 370CNV BeadChip, merged with IBC Illumina iSELECT chip	General Clinical Research Center's Phenotyping/Genotyping Laboratory at Cedars-Sinai	Illumina BeadStudio	<=95%		Baseline CHD, CHF, peripheral vascular disease, valvular heart disease, stroke, or TIA; non-EA; discordant with known sex or prior genotyping, lack of consent	3271		HWE P <10-5	<97%	>2 duplicate errors or Mendelian inconsistencies, heterozygote frequency = 0	306655 autosomal	MaCH		!000G Phase1 version 3 Haplotypes, multiple ethnicities	minimac	38050714	3271		YES
Cardiovascular Health Study (CHS_AA)	1669507	Bruce M Psaty (psaty@u.washington.edu)	Traci M Bartz (bartzt@u.washington.edu)	African-American	USA	Popuation-based	844	Illumina HumanOmni1-Quad_v1 BeadChip	General Clinical Research Center's Phenotyping/Genotyping Laboratory at Cedars-Sinai	Illumina GenomeStudio software	<=95%		non-AA; discordant with known sex or prior genotyping, lack of consent	823		HWE P<10-5	<97%	>1 duplicate errors or Mendelian inconsistency, heterozygote frequency = 0	940567 autosomal			1000G Phase I integrated variant set version 3 Haplotypes	IMPUTE version 2.2.2	14191388	823		YES
Cilento Study (CILENTO)	17476112 , 19550436	Marina Ciullo (ciullo@igb.cnr.it)	Teresa Nutile (nutile@igb.cnr.it)	European	Italy	Cross-sectional population based	1617	Illumina 370 K (859 individuals) , Illumina OmniExpress 700K (758 individuals)	IRCCS Burlo Garofolo (Trieste, Italy);Helmholtz Zentrum München (Neuherberg, Germany)	Genome Studio	0.95	-	Ethnic outliers; gender mismatch; IBS incompatible with pedigree	1617	1%/63175	-	95% /683223	-	193994	shapeit.v2		1000G Phase I Integrated Release Version 3 Haplotypes (2010-11 data freeze, 2012-03-14 haplotypes).	impute2	37m	1617	-	YES	mixed model	The Genabel function hglm for genotyped variants and the Probabel mmscore option for imputed variants
Cohorte Lausannois (CoLaus)	18366642	Zoltán Kutalik (zoltan.kutalik@gmail.com)	Aaron McDaid (aaron.mcdaid@gmail.com)	European	Switzerland	Population-based	5435	Affymetrix GeneChipÒ Human Mapping 500K chip	GlaxoSmithKline R&D, Research Triangle Park, NC 27709, USA	BRLMM	0.9	-	none	5435	>1%	>10-7	>90%	-	388663	SHAPEIT v2	1000G phase III	1000 Genomes Phase 3 (October 2014)	minimac3	45m	5435	COD="WAR”	Yes	unrelated pop
Estonian Genome Centre University of Tartu (EGCUT ExomeCore)	24518929	Andres Metspalu (andres.metspalu@ut.ee)	Krista Fischer, Natalia Pervjakova (krista.fischer@ut.ee, natalia.pervjakova@ut.ee)	European	Estonia	Population-based	7719	Illumina Infinium CoreExome-24 BeadChip	Estonian Genome Center, Tartu, Estonia	Beadstudio	≥97%	FDR<1%	Ethnic outliers; duplicates; gender mismatch; IBS incompatible with pedigree		≥1%	> 10-6	≥97%	-				1000 Genomes Phase 3 (October 2014)	IMPUTE2			Cryptic Relatedness	Yes	Unrelated people	-
Estonian Genome Centre University of Tartu (EGCUT omni)	19424496	Andres Metspalu (andres.metspalu@ut.ee)	Krista Fischer, Natalia Pervjakova (krista.fischer@ut.ee, natalia.pervjakova@ut.ee)	European	Estonia	Population-based	10530	Illumina OmniExpress-24 v1.2 BeadChip	Estonian Genome Center, Tartu, Estonia	Beadstudio	≥97%	FDR<1%	Ethnic outliers; duplicates; gender mismatch; IBS incompatible with pedigree		≥1%	> 10-6	≥97%	-	647357	Shapeit	1000G phase III	1000 Genomes Phase 3 (October 2014)	IMPUTE2			Cryptic Relatedness	Yes	Unrelated people	-
Erasmus Rucphen Family Study (ERF)	15845033	Cornelia M. van Duijn (c.vanduijn@erasmusmc.nl)	Ashley van der Spek (a.vanderspek@erasmusmc.nl)	European	The Netherlands	Family-based	3658	Illumina 318k/370k/610k, Affymetrix 250k	Rotterdam, Erasmus MC	Beadstudio/GenomeStudio	0.98	FDR<1%	Ethnic outliers; duplicates; gender mismatch; IBS incompatible with pedigree	3658	0.005	10-6	0.95	-	678523		1000 Genomes phase I version 3		MaCH (Mach 1.0.18.c) and minimac (2012.8.15)	30m	3658	1940-1945/WW2	yes	kinship matrix
Genetic Study of Atherosclerosis Risk (GeneSTAR_EA)	17950799	Diane M Becker (dbecker@jhmi.edu)	Lisa R Yanek (lryanek@jhmi.edu)	European American	USA	Family-based	2000	Illumina 1M_v1C	deCODE Genetics, Reykjavik, Iceland	Beadstudio	0.99	NA	ethnic outliers; gender mismatch; >5% Mendelian inconsistencies	1990	NA	1e-06	0.9	forward strand only	817821	shapeit.v1.ESHG.linux.x86_64	ALL_1000G_phase1integrated_v3	1000G Phase I integrated release version 3 haplotypes, released March 2012	impute_v2.2.2_x86_64_static	37million	1990	none	yes	kinship matrix	coxme/lmekin
Genetic Study of Atherosclerosis Risk (GeneSTAR_AA)	17950799	Diane M Becker (dbecker@jhmi.edu)	Lisa R Yanek (lryanek@jhmi.edu)	African American	USA	Family-based	1220	Illumina 1M_v1C	deCODE Genetics, Reykjavik, Iceland	Beadstudio	0.99	NA	ethnic outliers; gender mismatch; >5% Mendelian inconsistencies	1203	NA	1e-06	0.9	forward strand only	818154	shapeit.v1.ESHG.linux.x86_64	ALL_1000G_phase1integrated_v3	1000G Phase I integrated release version 3 haplotypes, released March 2012	impute_v2.2.2_x86_64_static	37million	1203	none	yes	kinship matrix	coxme/lmekin
Genetic Epidemiology Network of Arteriopathy (GENOA_EA)	15121494	Sharon LR Kardia (skardia@umich.edu)	Lawrence F Bielak (lfbielak@umich.edu)	European American	USA	Sibships enriched for hypertension	1509	Affymetrix Genome-Wide Human SNP Array 6.0 & Illumina Human 1M-Duo BeadChip	Genotyping Shared Resource, Advanced Genomic Technology Center, Mayo Clinic College of Medicine	Birdseed v2 and Genome Studio	0.95	NA	Ethnic outliers; duplicates; gender mismatch; IBS incompatible with pedigree	1464	-	None used	0.95	-	Affy: 667,371; Illumina: 893594	SHAPEIT v2.r	ALL_1000G_phase1integrated_v3	Phase I integrated variant set release (v3) in NCBI build 37 (hg19) coordinates (released in March 2012)	IMPUTE2	24.6M	1464	1939-1945/ WW2	Yes	unrleated pop./ kinship >0.2 excluded/ mixed model	NA
Genetic Epidemiology Network of Arteriopathy (GENOA_AA)	15121494	Sharon LR Kardia (skardia@umich.edu)	Lawrence F Bielak (lfbielak@umich.edu)	African American	USA	Sibships enriched for hypertension	1624	Affymetrix Genome-Wide Human SNP Array 6.0 & Illumina Human 1M-Duo BeadChip	Genotyping Shared Resource, Advanced Genomic Technology Center, Mayo Clinic College of Medicine	Birdseed v2 and Genome Studio	0.95	NA	Ethnic outliers; duplicates; gender mismatch; IBS incompatible with pedigree	1599	-	None used	0.95	-	Affy: 761,689; Illumina: 1,013,737	SHAPEIT v2.r	ALL_1000G_phase1integrated_v3	Phase I integrated variant set release (v3) in NCBI build 37 (hg19) coordinates (released in March 2012)	IMPUTE2	30M	1599	1939-1945/ WW2	Yes	unrleated pop./ kinship >0.2 excluded/ mixed model	NA
Generation Scotland: Scottish Family Health Study (GS:SFHS)	22786799 (GS10K)	Caroline Hayward (Caroline.Hayward@igmm.ed.ac.uk)	Thibaud Boutin (thibaud.boutin@igmm.ed.ac.uk)	European	Scotland	Familly-based	20032	HumanOmniExpressExome8v1-2_A HumanOmniExpressExome-8v1_A	CRF UoE	Beadstudio-Gencall v3.0	0.97		Ethnic/PCs Outliers; duplicates	20032	>0.01 for OMNI markers; >0.0001 for Exome Chip markers	10-6	0.98	-	602450	shapeit2r837 + duohmm	HRC.r1-1	Overlapping variants with 1000G phase1 v3 have been extracted. No indels	PBWT - Sanger imputation server	24111615	20032; 7891 unrelated samples
Haelthy Ageing in diverse neighbourhoods across lifespan (HANDLS)	20828101	Michele K. Evans; Alan B. Zonderman; Mike A. Nalls (EvansM@grc.nia.nih.gov; zondermana@mail.nih.gov; nallsm@mail.nih.gov)	Salman M. Tajuddin (salman.tajuddin@nih.gov)	African American	Baltimore, MD, USA	Population based longitudianal study		A combination of Illumina 1M, 1M-Duo genotyping arrays	Laboratory of Neurogenetics, NIA/NIH	Illumina BeadStudio	0.95	excess heterozygosity > 3SD from the mean	Ethnic outliers; Cryptic relatedness; Sex mismatch	1024	0.01	1e-07	0.95		907763	MACH1.0	1000GP Phase 1, version 3	Phase 1 alpha version 3 data freeze of the 1000 Genomes Project multi-ethnic reference panel, March 14, 2012 release	minmac2	38m	1024	NA	NA	NA	NA
Health and Retirement Study (HRS_EA)	24671021	David Weir (dweir@umich.edu)	Wei Zhao (zhaowei@umich.edu)	European American	Unites States	Population based	15,682 (all ethnicities)	Illumina HumanOmni 2.5	Center for Inherited Disease Research (CIDR)	GenomeStudio version 2011.1, Genotyping Module version 1.9.4, GenTrain Version 1.0	0.98	NA	Ethnic outliers; duplicates; gender mismatch; IBS incompatible with pedigree	9991	MAF=0 /108739	10e-4/6574	98% /63011	technical failure, duplicated snps, >2 discordant calls in duplicated samples, >1 Mendelian error, Sex differences in allelic frequency >=0.2, Sex differences in heterozygosity>0.3	2164580	shapeit2	ALL_1000G_phase1integrated_v3	1000G Phase I Integrated Release Version 3 Haplotypes (2010-11 data freeze, 2012-03-14 haplotypes).	impute2 v2.3	39M	9991	none	Yes	Unrelated population (kc>0.1)	NA
Health and Retirement Study (HRS_AA)	24671021	David Weir (dweir@umich.edu)	Wei Zhao (zhaowei@umich.edu)	African American	United States	Population based	15,682 (all ethnicities)	Illumina HumanOmni 2.5	Center for Inherited Disease Research (CIDR)	GenomeStudio version 2011.1, Genotyping Module version 1.9.4, GenTrain Version 1.0	0.98	NA	Ethnic outliers; duplicates; gender mismatch; IBS incompatible with pedigree	2279	MAF=0 /108739	10e-4/6574	98% /63011	technical failure, duplicated snps, >2 discordant calls in duplicated samples, >1 Mendelian error, Sex differences in allelic frequency >=0.2, Sex differences in heterozygosity>0.3	2164580	shapeit2	ALL_1000G_phase1integrated_v3	1000G Phase I Integrated Release Version 3 Haplotypes (2010-11 data freeze, 2012-03-14 haplotypes).	impute2 v2.3	39M	2279	none	Yes	Unrelated population (kc>0.1)	NA
ipsych (iPSYCH)		Preben Bo Mortensen (pbm@econ.au.dk)	Thomas Folkmann Hansen (thomas.hansen@regionh.dk)	European	Denmark	Population based		Illumina Psych Chip	Broad Institute, Boston	merged result from zcall, birdsee, gencall	0.98	|Fhet|<0.2	Duplicates, gender mismatch	68962	0	0.000001 for control and 1e-10 for cases	0.95			shapeit.v2.r837	1000G_phase3	http://mathgen.stats.ox.ac.uk/impute/1000GP_Phase3.tgz	impute_v2.3.2_x86_64_static/impute2	12m	67582	0	Yes	|Fhet|<0.2	NA
Jackson Heart Study (JHS )	16320381	James G. Wilson (jgwilson2@umc.edu)	Leslie Lange, Laura Raffield (leslie.lange@ucdenver.edu, laura_raffield@unc.edu)	African American	USA (Jackson, Mississippi)	Population-based	3030	Affymetrix 6.0	The Broad Institute, Cambridge, MA (as part of the NHLBI CARe study)	Birdseed	0.95	-	Duplicates, sex mismatches, one of pair of monozygotic twins, inconsistencies with pedigree suggesting sample swap	3013	>0	NA	>95%	-	-	MACH 1.0	1000 Genomes project (Phase I, Version 3, March 2012 release)		minimac	31m	For this analysis: 2440 with data for mother, 2258 with data for father
Micro-isolates in South Tyrol (MICROS)			Federico Murgia (federico.murgia@eurac.edu)	European	Italy	Population-based		Illumina Human Omni Exome Chip v12	Bonn	Beadstudio + zCall	0.99	FDR<1%	Ethnic outliers; duplicates; gender mismatch; IBS incompatible with pedigree	1250	0.05	1e-06	0.99			shapeit.v2.r644.	ALL_1000G_phase1integrated_v3	1000G Phase I Integrated Release Version 3 Haplotypes (2010-11 data freeze, 2012-03-14 haplotypes).	minimach		1250			kinship matrix included into mixed model	epacts
MRC National Survey of Health and Development (NSHD)	16204333, 21345808 , 23977022	Diana Kuh (d.kuh@ucl.ac.uk)	Petra Proitsi (p.proitsi@ucl.ac.uk)	European	UK	Prospective birth cohort	2488	Metabochip (BeadArray) v2010.1	Cambridge Genomic Services, Department of Pathology, University of Cambridge, UK	Custom - using top 100 samples to create cluster file and apply it to the set	≥95%	not applied	sex mismatch	2464	>0	1e-06	95%/46282	-	150443	MACH1	1000G Phase1, CEU haplotype set	1000G, February 2012 release, CEU haplotype set	Minimac	4113227 (Rsq>=0.3)	2464	NA	YES	NA	NA
Nijmegen Biomedical Study (NBS)	28082374	Lambertus ALM Kiemeney (bart.kiemeney@radboudumc.nl)	Tessel E Galesloot (tessel.galesloot@radboudumc.nl)	European	The Netherlands	Population based	5363	Illumina Omniexpress -12 & -24	deCODE genetics, Iceland	GenomeStudio	>95%	not applied	Ethnic outliers; duplicates; gender mismatch; relatedness PI_HAT>0.25	4745	>1%	10-4	>95%	-	609046	shapeit	1kg phase I v3 in combination with GoNL4		IMPUTE2	20m	4745		YES	PI_HAT>0.25	NA
Netherlands Twin Registry (NTR)		Dorret I Boomsma (di.boomsma@vu.nl)	Abdel Abdellaoui (a.abdellaoui@vu.nl)	European	Netherlands	Twin Families - Population-based	15110	Affymetrix Genome-Wide Human SNP array 6.0, Illumina Human1M-Duo/Quad Beadchip, Illumina Human660-Quad Beadchip, Perlegen-Affymetrix, BGI Full Sequence >12x	Avera Human Genetics Lab, RUCDR, Perlegen Sciences, Moleculaire Epidemiologie Leiden, Bonn Germany	Apt-genotyper, Birdseed 2.0, Beadstudio	0.985	-0.075 < F > 0.075	Ethnic outliers, gender mismatch, IBS incompatible with pedigree, duplicates, >5sd Mendelian errors, CQC < 0.40, callrate > 0.90	15110	Rnd1 0.005 Rnd2 0.01	Rnd1 10-12, Rnd2 10-5	Rnd1 95%	Rnd1: FreqDiff >0.10 with GONL. Rnd2 R2 > 0.90, Mendel error rate >5sd, Platform FD > 0.10 and P<0.00001	1261828	ShapeIt V2r790	1000G Phase 3 v5 (Imputation server Michigan)		Minimac3 1.0.13	27m, 17m Polymorphic	14400 excluding ethnic outliers, 4520 with mother phenotype, 4372 with father phenotype
Ogliastra Genetic Park (OGP)	20004756	Mario Pirastu (pirastu@igp.cnr.it)	Ginevra Biino, Maria Pina Concas (biino@igm.cnr.it, m.p.concas@irgb.cnr.it)	European	Italy	Population-based	1271	Affymetrix GeneChip Human Mapping 500K Array	Affymetrix, Inc.(South San Francisco,California,USA), SharDNA Life Science, Pula, Italy	BRLMM	0.95	FDR<1%	Ethnic outliers; duplicates; gender mismatch; IBS incompatible with pedigree	1164	0.05	10-4	0.95		362151		ALL_1000G_phase1integrated_v3	http://mathgen.stats.ox.ac.uk/impute/ALL_1000G_phase1integrated_v3_impute.tgz	Impute2	38m	1164	-	YES	genomic kinship matrix	ProbABEL, mmscore
Orkney Complex Disease Study (ORCADES HAP300)	18760389	James F Wilson (jim.wilson@ed.ac.uk)	Catriona L K Barnes (katie.barnes@ed.ac.uk)	European	Scotland	Population-based	890	Illumina Hap300	Munich GSF; Integragen Paris	Beadstudio using Hap300v2 cluster file	0.98	FDR<1%	Ethnic outliers; duplicates; gender mismatch; IBS incompatible with pedigree	854	0.01	10-6	0.97	-	287208	shapeit.v2.r644.	ALL_1000G_phase1integrated_v3	1000G Phase I Integrated Release Version 3 Haplotypes (2010-11 data freeze, 2012-03-14 haplotypes).	impute_v2.2.2_x86_64_static/impute2	37m	854
Prospective Study of Pravastatin in the Elderly at Risk (PROSPER)	10569329; 12457784; 21977987	Prof. J. Wouter Jukema (j.w.jukema@lumc.nl)	Stella Trompet (s.trompet@lumc.nl)	European	Scotland, Ireland, the Netherlands	RCT / Population based	5786	Illumina 660K	Erasmus MC, Rotterdam, the Netherlands	Beadstudio	0.98	FDR<1%	Ethnic outliers; duplicates; gender mismatch; IBS incompatible with pedigree	5244	NA	1e-06	0.975	NA	557192		Phase 1 integrated v3 panel, March 2012		IMPUTEv2.2.2	37m	5244	none	yes	NA	NA
Queensland Institure of Medical Research (QIMR Berghofer)		Nick Martin (nick.martin@qimrberghofer.edu.au)	Scott Gordon (scott.gordon@qimrberghofer.edu.au)	European	Australia	Population-based (largely twin families from Australian Twin Registry)		Illumina various	CIDR, deCODE, UQ Diamantina Institute, QIMR Berghofer, Genome-EUTWIN	GenomeStudio Genotyping Module	0.95		Ethnic outliers; gender mismatch; IBD checks against expected and deduced pedigrees	27946	1% / various	10-6 / various	95% / various	(most chips) mean(GenCall) >= 0.7 required; (batch-specific) standard Illumina recommended filters inside GenomeStudio	277690 (older chips); 240297 (Omni chips)	shapeit.v2	all-population 1000G Phase 3 r5	Mixed-population 1000G Phase 3 option on U.Michigan Imputation Server; spread across 2 imputation runs with a covariate distinguishing source of imputation for each individual.	minimac3	48893337		NA	yes	excluded pihat>=0.06	NA
Rotterdam Study (RS1)	26386597	André G. Uitterlinden (a.g.uitterlinden@erasmusmc.nl)	Carolina Medina-Gomez (m.medinagomez@erasmusmc.nl)	European	The Netherlands	Population-based	6291	Ilumina HapMap 550	Laboratory of Human Genetics ErasmusMC, Rotterdam	Genome Studio	0.975	F-values < -0.096	Ethnic outliers; duplicates; gender mismatch	6291	0.01	10-6	0.98		502668	MACH	ALL_1000G_phase1integrated_v3		MiniMac	30072738	6291	NA	YES	unrelated pop	NA
Rotterdam Study (RS2)	26386597	André G. Uitterlinden (a.g.uitterlinden@erasmusmc.nl)	Carolina Medina-Gomez (m.medinagomez@erasmusmc.nl)	European	The Netherlands	Population-based	2157	Ilumina HapMap 550	Laboratory of Human Genetics ErasmusMC, Rotterdam	Genome Studio	0.975	F-values < -0.096	Ethnic outliers; duplicates; gender mismatch	2157	0.01	10-6	0.98		490409	MACH	ALL_1000G_phase1integrated_v3		MiniMac	30072738	2157	NA	YES	unrelated pop	NA
Shetland Complex Disease Study (VIKING)	-	James F Wilson (jim.wilson@ed.ac.uk)	Katie Barnes (katie.barnes@ed.ac.uk)	European	Scotland	Population-based	2105	HumanOmniExpressExome8v1-2_A	CRF UoE	Beadstudio-Gencall v3.0	0.97		Outliers; duplicates	2181	>0.01 for OMNI markers; >0.0001 for Exome Chip markers	10-6	0.98	-	611836	shapeit2r837 + duohmm	HRC.r1-1	No indels	PBWT Sanger server	39131578	2181		yes	kinship >0.2 excluded
Vitality90 (Vitality90)	16137286 & 26436701	Terho Lehtimäki (terho.lehtimaki@uta.fi)	Ilkka Seppälä (ilkka.seppala@uta.fi)	European	Finland	Population-based, nonagenarians		HumanCoreExome-12 v1.0 and v1.1	Helmholtz Zentrum München		0.95	Excess heterozygosity (n=12)	gender mismatch (n=1), Cryptic relatedness (n=0), MDS outliers removed (n=13)	392	0.01	<1e-6	0.95	-	230246	SHAPEIT v2.r790	1000G Phase I Integrated Release Version 3		IMPUTE2 v2.3.0	38m	392	None	YES	unrelated pop.	NA
Women's Genome Health Study (WGHS)	18070814?	Daniel Chasman (DCHASMAN@research.bwh.harvard.edu)	Franco Giulianini (fgiulianini@rics.bwh.harvard.edu)	European	USA	Population based	26455 (multi-ethnic)	Illumina HumanHap300 Duo "+"	Amgen	BeadStudio v. 3.3	0.98	NA	Multidimensional scaling in PLINK using 1443 ancestry informative markers to verify self-reported European ancestry.	23294	0.01	10-6	0.9		339596	MaCH (v. 1.0.16)	ALL_1000G_phase1integrated_v3	1000G phase I v.3 release (March 2012) ALL	Minimac (release 5/29/2012)	30,052,423 (autosomes) + 1,264,493 (X)	23294	1941-1945 / WW2	Yes	unrelated pop	NA
