# Supplementary material for: Genome-wide meta-analysis associates HLA-DQA1/DRB1 and LPA and lifestyle factors with human longevity
Source: Nat Commun. 2017 Oct 13;8:910. doi: 10.1038/s41467-017-00934-5 (PMC5715013; doi:10.1038/s41467-017-00934-5)
Supplement: Supplementary file 4 — Supplementary Data 2 [file 41467_2017_934_MOESM4_ESM.xlsx]

## Sheet: Sheet1
Supplementary Data 2 |Summary Statistics for each cohort.
					Age
Ancestry	Cohort	Parent	Dead	Count	max	mean	min	SD
African	ARIC_AA	Father	FALSE	433	96	76.6	59	7.3
African	ARIC_AA	Father	TRUE	1285	99	70	41	11.4
African	ARIC_AA	Mother	FALSE	812	99	75	55	7.6
African	ARIC_AA	Mother	TRUE	1031	99	67.4	41	12.1
African	CHS_AA	Father	FALSE	8	105	94.2	87	6.4
African	CHS_AA	Father	TRUE	601	103	70.8	41	14.1
African	CHS_AA	Mother	FALSE	35	100	90	84	4.3
African	CHS_AA	Mother	TRUE	577	104	71.8	41	14.9
African	GeneSTAR_AA	Father	FALSE	245	93	66.7	45	9.4
African	GeneSTAR_AA	Father	TRUE	349	98	64.9	41	11.6
African	GeneSTAR_AA	Mother	FALSE	347	95	66.6	41	11
African	GeneSTAR_AA	Mother	TRUE	265	94	67.1	41	12.6
African	GENOA_AA	Father	FALSE	78	100	80	57	9.4
African	GENOA_AA	Father	TRUE	331	102	71.8	41	12.5
African	GENOA_AA	Mother	FALSE	146	96	78.4	54	9.7
African	GENOA_AA	Mother	TRUE	282	106	73.6	43	12.2
African	HANDLS	Father	FALSE	450	95	65.8	41	12
African	HANDLS	Father	TRUE	263	94	68.5	47	10.2
African	HANDLS	Mother	FALSE	367	97	65.7	41	12.5
African	HANDLS	Mother	TRUE	467	99	68.7	46	10.7
African	HRS_AA	Father	FALSE	224	104	79.2	55	7.5
African	HRS_AA	Father	TRUE	1691	106	71	41	12.5
African	HRS_AA	Mother	FALSE	564	103	78.6	53	7.9
African	HRS_AA	Mother	TRUE	1503	113	72.1	41	13.7
African	JHS	Father	FALSE	609	99	69.7	41	11.4
African	JHS	Father	TRUE	1649	109	70.3	41	12.7
African	JHS	Mother	FALSE	1212	105	71.1	42	11.2
African	JHS	Mother	TRUE	1228	110	71.4	41	13.6
African	ukbbafric	Father	FALSE	133	97	78	60	7.7
African	ukbbafric	Father	TRUE	378	115	73	41	12.9
African	ukbbafric	Mother	FALSE	277	106	75.2	60	8.4
African	ukbbafric	Mother	TRUE	254	109	72.9	41	13.8
African	ukbbcarib	Father	FALSE	255	99	77	60	6.7
African	ukbbcarib	Father	TRUE	377	103	71.6	41	12
African	ukbbcarib	Mother	FALSE	425	94	74.8	60	6.7
African	ukbbcarib	Mother	TRUE	282	103	71.1	42	11.9
European	ACPRC	Father	FALSE	52	96	84	74	5.2
European	ACPRC	Father	TRUE	1369	98	70.2	41	11.9
European	ACPRC	Mother	FALSE	202	96	84.1	64	5.8
European	ACPRC	Mother	TRUE	1250	101	75	41	11.6
European	ARIC_EA	Father	FALSE	1793	99	78.3	62	6.4
European	ARIC_EA	Father	TRUE	6549	99	69.5	41	11.7
European	ARIC_EA	Mother	FALSE	4206	99	77.6	58	6.9
European	ARIC_EA	Mother	TRUE	4342	99	71.7	41	12
European	ASPSFam	Father	TRUE	144	95	72.8	41	11.9
European	ASPSFam	Mother	FALSE	9	96	84.8	68	10.5
European	ASPSFam	Mother	TRUE	142	99	78.8	42	13.4
European	BASEII	Father	FALSE	31	109	92.3	83	6.1
European	BASEII	Father	TRUE	1132	100	73.5	41	12.4
European	BASEII	Mother	FALSE	128	105	89.6	82	4.4
European	BASEII	Mother	TRUE	1320	104	78.8	41	12.6
European	CHS_EA	Father	FALSE	19	100	92.7	86	3.9
European	CHS_EA	Father	TRUE	2799	101	72.7	41	12.8
European	CHS_EA	Mother	FALSE	114	106	92.6	83	4
European	CHS_EA	Mother	TRUE	2677	105	77	41	13.2
European	CILENTO	Father	FALSE	86	98	75.1	45	14.9
European	CILENTO	Father	TRUE	539	98	75.9	42	11.6
European	CILENTO	Mother	FALSE	144	100	76.4	43	14.7
European	CILENTO	Mother	TRUE	478	101	79.4	42	10.9
European	CoLaus	Father	FALSE	1873	101	74.7	53	7.9
European	CoLaus	Father	TRUE	3178	103	71.6	41	12.3
European	CoLaus	Mother	FALSE	2890	101	74.7	49	8.8
European	CoLaus	Mother	TRUE	2163	103	75.3	41	13
European	EGCUT_core	Father	FALSE	2399	98	59.1	41	9.6
European	EGCUT_core	Father	TRUE	1293	97	63.5	41	12.2
European	EGCUT_core	Mother	FALSE	3235	103	59	41	10.4
European	EGCUT_core	Mother	TRUE	792	99	69.3	41	13.3
European	EGCUT_omni	Father	FALSE	1656	102	61.6	41	11.9
European	EGCUT_omni	Father	TRUE	3374	106	67.7	41	13.2
European	EGCUT_omni	Mother	FALSE	2605	105	64	41	12.9
European	EGCUT_omni	Mother	TRUE	2895	107	73.9	41	12.8
European	ERF	Father	FALSE	466	117	71.3	54	9.1
European	ERF	Father	TRUE	490	93	70	41	11
European	ERF	Mother	FALSE	597	116	70.7	52	9.8
European	ERF	Mother	TRUE	378	98	75.1	41	12.2
European	GeneSTAR_EA	Father	FALSE	408	100	68.9	45	9.7
European	GeneSTAR_EA	Father	TRUE	620	94	67.1	41	12.3
European	GeneSTAR_EA	Mother	FALSE	600	97	70.8	44	11.3
European	GeneSTAR_EA	Mother	TRUE	445	99	73.3	42	11.7
European	GENOA_EA	Father	FALSE	120	93	76.2	59	7.8
European	GENOA_EA	Father	TRUE	367	95	70.5	42	11.8
European	GENOA_EA	Mother	FALSE	240	97	77.2	52	8.7
European	GENOA_EA	Mother	TRUE	253	99	74.8	43	11.9
European	GS20K	Father	FALSE	5538	106	64.5	41	11.7
European	GS20K	Father	TRUE	6257	109	70	41	11.9
European	GS20K	Mother	FALSE	7249	114	66.1	41	13
European	GS20K	Mother	TRUE	4822	105	73.7	41	12.4
European	HRS_EA	Father	FALSE	1034	104	80.4	53	7
European	HRS_EA	Father	TRUE	8406	104	72.4	41	12.4
European	HRS_EA	Mother	FALSE	2137	103	81.3	52	7.6
European	HRS_EA	Mother	TRUE	7380	108	77.2	41	12.6
European	IPSYCH	Father	FALSE	58242	70	52.4	41	6.9
European	IPSYCH	Father	TRUE	2982	78	53.3	41	8.3
European	IPSYCH	Mother	FALSE	56733	66	50.4	41	5.9
European	IPSYCH	Mother	TRUE	1308	65	49.9	41	6
European	MICROS	Father	FALSE	231	90	66	45	9.9
European	MICROS	Father	TRUE	551	98	71.6	41	11.6
European	MICROS	Mother	FALSE	430	92	65.9	41	10.6
European	MICROS	Mother	TRUE	389	99	75.2	41	12.3
European	NSHD	Father	FALSE	453	95	80.9	70	4.3
European	NSHD	Father	TRUE	1746	100	70.6	42	10.6
European	NSHD	Mother	FALSE	993	95	79.9	69	4.6
European	NSHD	Mother	TRUE	1232	95	72	41	10.6
European	NBS	Father	FALSE	1231	113	65.1	44	10.9
European	NBS	Father	TRUE	3121	101	72.5	41	11.8
European	NBS	Mother	FALSE	1735	117	68.1	41	12.7
European	NBS	Mother	TRUE	2608	103	76.5	41	12
European	NTR	Father	FALSE	2799	109	65.9	41	10.5
European	NTR	Father	TRUE	1573	101	72.1	41	11.2
European	NTR	Mother	FALSE	3473	108	66.9	41	11.9
European	NTR	Mother	TRUE	1047	103	74.6	41	11.9
European	OGP	Father	FALSE	251	100	69	41	13.3
European	OGP	Father	TRUE	385	104	75.2	41	13
European	OGP	Mother	FALSE	359	100	68.9	41	13.6
European	OGP	Mother	TRUE	271	100	78	41	13.3
European	ORCADES	Father	FALSE	166	95	71.8	52	8.8
European	ORCADES	Father	TRUE	322	98	72	41	12
European	ORCADES	Mother	FALSE	249	99	72.1	49	10.3
European	ORCADES	Mother	TRUE	259	100	75	41	12.3
European	PROSPER	Father	FALSE	2	93	91.5	90	2.1
European	PROSPER	Father	TRUE	4913	108	72.6	41	11.9
European	PROSPER	Mother	FALSE	32	98	92.7	90	2
European	PROSPER	Mother	TRUE	4885	104	75.6	41	12.5
European	QIMRBerghofer	Father	FALSE	2068	96	68.6	42	9.6
European	QIMRBerghofer	Father	TRUE	2299	99	69.9	41	11.6
European	QIMRBerghofer	Mother	FALSE	2844	99	68.9	41	10.6
European	QIMRBerghofer	Mother	TRUE	1563	99	72.9	41	12.4
European	RS1	Father	FALSE	140	99	86.3	74	5
European	RS1	Father	TRUE	5202	103	73.3	41	11.9
European	RS1	Mother	FALSE	673	105	85.7	72	5.1
European	RS1	Mother	TRUE	4730	103	76	41	12.3
European	RS2	Father	FALSE	87	101	85.8	77	4.5
European	RS2	Father	TRUE	1572	102	72.9	41	11.8
European	RS2	Mother	FALSE	357	101	85.6	76	4.7
European	RS2	Mother	TRUE	1357	103	77.2	41	11.7
European	ukbbbriti	Father	FALSE	3608	101	77.6	60	7.7
European	ukbbbriti	Father	TRUE	11925	106	71.2	41	11.6
European	ukbbbriti	Mother	FALSE	6487	103	78.3	60	8.2
European	ukbbbriti	Mother	TRUE	9593	103	74.5	41	12
European	ukbbg_bri	Father	FALSE	26078	102	77.9	60	7.3
European	ukbbg_bri	Father	TRUE	86034	105	71.4	41	11.6
European	ukbbg_bri	Mother	FALSE	45318	105	78.5	60	8.1
European	ukbbg_bri	Mother	TRUE	69823	107	75	41	12
European	ukbbirish	Father	FALSE	627	100	77.6	61	7.1
European	ukbbirish	Father	TRUE	2895	100	70.9	41	11.7
European	ukbbirish	Mother	FALSE	1255	101	78.5	60	7.9
European	ukbbirish	Mother	TRUE	2364	101	73.9	41	12.2
European	VIKING	Father	FALSE	251	96	69.2	43	10.1
European	VIKING	Father	TRUE	359	99	71.5	41	13
European	VIKING	Mother	FALSE	344	99	70	41	11.9
European	VIKING	Mother	TRUE	272	103	76	41	13.2
European	Vitality90	Father	TRUE	215	98	68.7	41	13.1
European	Vitality90	Mother	TRUE	229	102	74.8	43	13.1
European	WGHS	Father	FALSE	1902	102	86	72	4.7
European	WGHS	Father	TRUE	15406	105	74	41	12.3
European	WGHS	Mother	FALSE	5216	104	85.7	70	5.2
European	WGHS	Mother	TRUE	12877	105	78.2	41	12.2
