# Supplementary material for: Genome-wide meta-analysis associates HLA-DQA1/DRB1 and LPA and lifestyle factors with human longevity
Source: Nat Commun. 2017 Oct 13;8:910. doi: 10.1038/s41467-017-00934-5 (PMC5715013; doi:10.1038/s41467-017-00934-5)
Supplement: Supplementary file 5 — Supplementary Data 3 [file 41467_2017_934_MOESM5_ESM.xlsx]

## Sheet: Sheet1
Supplementary Data 3 | Lookup of previously reported longevity associations in present lifespan study
								Previously Reported Associations					Validation in LifeGen							Effect Comparison
rsid	Gene Region	Source	Chr	Position	a1	a0		OR a1	SE	P1	Source Trait		Freq a1	N	HR a1	SE	Years	P2		Reported OR	SE	Extrapolated OR	SE
rs1333049	CDKN2A/B	Emanuele et al., 2010	9	22125503	C	G		0.64	0.125	<0.01*	>100		0.4798	567124	1.02491	0.0027	-0.246	6.918e-06		0.64	0.125	0.891262	0.0252695
rs4977756		Fortney et al., 2015	9	22068652	A	G		0.73	0.065	7.97e-06	>90 & 95-119		0.5979	555956	1.01593	0.0028	-0.158	0.005422		0.73	0.065	0.92873	0.0262055
rs3184504	SH2B3	Fortney et al., 2015	12	111884608	T	C		0.79	0.07	7.88e-07	>90 & 95-119		0.4709	569984	1.02347	0.0027	-0.232	2.23e-05		0.79	0.07	0.89712	0.0252695
rs3800231	FOXO3	Flachsbart et al., 2009	6	108998266	G	A		0.826446	0.0675461	0.025*	95-110		0.7059	569997	1.02143	0.0031	-0.212	0.0005129		0.826446	0.0675461	0.905556	0.0290132
rs2802292		Willcox et al., 2008	6	108908518	T	G		0.52356	0.111354	0.0003*	>95		0.6129	569993	1.01959	0.0028	-0.194	0.0005129		0.52356	0.111354	0.913216	0.0262055
rs10457180		Broer et al., 2015	6	108965039	A	G		0.87	0.03	8.56e-05	>90		0.6959	569993	1.02061	0.0031	-0.204	0.0008292		0.87	0.03	0.908952	0.0290132
rs514659	ABO	Fortney et al., 2015	9	136142203	C	A		0.892857	0.0297619	2.51e-07	>90 & 95-119		0.3313	567380	1.00723	0.0029	-0.072	0.2217		0.892857	0.0297619	0.966869	0.0271414
rs2149954	5q33.3/EBF1	Deelen et al., 2014	5	157820602	C	T		0.909091	0.0171527	1.74e-08	>90		0.6313	567926	1.00501	0.0028	-0.05	0.3789		0.909091	0.0171527	0.976874	0.0262055
rs10491334	CAMK4	Malovini et al., 2011	5	110772404	T	C		0.55	0.065	2.88e-05	-		0.1933	567928	1.00582	0.0034	-0.058	0.3891		0.55	0.065	0.973224	0.0318209
rs9825185	C3orf21	Newman et al., 2010	3	196415923	A	C		0.69	0.0658436	2.5e-06	>90		0.8653	569997	1.00702	0.0041	-0.07	0.3937		0.69	0.0658436	0.967774	0.0383723
rs954551	GRIK2	Newman et al., 2010	6	102779335	G	C		0.769231	0.0506901	5.3e-06	>90		0.7366	569981	0.996008	0.0032	0.04	0.5263		0.769231	0.0506901	1.01889	0.0299491
rs1416280		Broer et al., 2015	6	102886643	G	C		0.806452	0.0355256	5.09e-08	>90		0.7387	569988	0.996008	0.0033	0.04	0.5398		0.806452	0.0355256	1.01889	0.030885
rs2069837	IL6	Zeng et al., 2016	7	22768027	G	A		0.609756	0.0648796	1.8e-09	>100		0.0814	569995	1.00642	0.0054	-0.064	0.5509		0.609756	0.0648796	0.970495	0.0505391
rs4611001	RGS7	Broer et al., 2015	1	240741328	G	A		0.558659	0.0752803	1.84E−06	>90		0.9674	565839	0.991834	0.0086	0.082	0.6346		0.558659	0.0752803	1.03912	0.0804882
rs4443878		Newman et al., 2010	1	238971041	T	C		0.41	0.121907	1.3E−06	>90		0.9683	567911	0.99223	0.0086	0.078	0.6512		0.41	0.121907	1.03717	0.0804882
rs9841144	CADM2	Broer et al., 2015	3	85482049	A	T		0.81	0.035	9.66E−07	>90		0.7702	567926	1.0024	0.0033	-0.024	0.7129		0.81	0.035	0.988832	0.030885
rs9664222	MINPP1	Newman et al., 2010	10	89338633	A	C		0.82	0.036233	6.77e-07	>90		0.7762	569991	0.998801	0.0033	0.012	0.8541		0.82	0.036233	1.00563	0.030885
rs2440012	ANKRD20A9P	Zeng et al., 2016	13	19440123	G	C		0.60241	0.0722474	3.73e-08	>100		0.1796	455092	1.001	0.0043	-0.01	0.9077		0.60241	0.0722474	0.995331	0.0402441
