# Supplementary material for: Genome-wide meta-analysis associates HLA-DQA1/DRB1 and LPA and lifestyle factors with human longevity
Source: Nat Commun. 2017 Oct 13;8:910. doi: 10.1038/s41467-017-00934-5 (PMC5715013; doi:10.1038/s41467-017-00934-5)
Supplement: Supplementary file 6 — Supplementary Data 4 [file 41467_2017_934_MOESM6_ESM.xlsx]

## Sheet: Sheet1
Supplementary Data 4 | Previous association reports for the four genome-wide significant loci,
				acquired through PhenoScanner.
Query rsid	Locus	Proxy rsid	Proxy Position	r2	Trait	Study	PMID	Year of Publication	P
rs5573049-C	LPA	rs55730499	chr6:161005610	1	Coronary artery disease	CARDIoGRAMplusC4D	26343387	2015	5.39e-39
rs5573049-C	LPA	rs55730499	chr6:161005610	1	Myocardial infarction	CARDIoGRAMplusC4D	26343387	2015	2.373e-26
rs5573049-C	LPA	rs55730499	chr6:161005610	1	Lipoprotein A Lpa	Wood	23696881	2013	2.34e-26
rs5573049-C	LPA	rs74617384	chr6:160997118	0.986	Coronary artery disease	CARDIoGRAMplusC4D	26343387	2015	1.72e-38
rs5573049-C	LPA	rs74617384	chr6:160997118	0.986	Myocardial infarction	CARDIoGRAMplusC4D	26343387	2015	1.253e-26
rs5573049-C	LPA	rs10455872	chr6:161010118	0.972	Coronary artery disease	CARDIoGRAM	21378990	2011	3.08e-13
rs5573049-C	LPA	rs10455872	chr6:161010118	0.972	Coronary artery disease	CARDIoGRAMplusC4D	26343387	2015	5.73e-39
rs5573049-C	LPA	rs10455872	chr6:161010118	0.972	Myocardial infarction	CARDIoGRAMplusC4D	26343387	2015	9.229e-27
rs5573049-C	LPA	rs10455872	chr6:161010118	0.972	Aortic valve calcification	CHARGE	23388002	2013	9.014e-10
rs5573049-C	LPA	rs10455872	chr6:161010118	0.972	log(eGFR creatinine)	CKD-Gen	26831199	2016	2.3e-05
rs5573049-C	LPA	rs10455872	chr6:161010118	0.972	log(eGFR creatinine in non diabetics)	CKD-Gen	26831199	2016	9.7e-06
rs5573049-C	LPA	rs10455872	chr6:161010118	0.972	LDL	GLGC	20686565	2010	1.356e-15
rs5573049-C	LPA	rs10455872	chr6:161010118	0.972	LDL	GLGC	24097068	2013	1.936e-15
rs5573049-C	LPA	rs10455872	chr6:161010118	0.972	Total cholesterol	GLGC	20686565	2010	2.662e-16
rs5573049-C	LPA	rs10455872	chr6:161010118	0.972	Total cholesterol	GLGC	24097068	2013	7.236e-17
rs5573049-C	LPA	rs118039278	chr6:160985526	0.972	Coronary artery disease	CARDIoGRAMplusC4D	26343387	2015	4.38e-37
rs5573049-C	LPA	rs118039278	chr6:160985526	0.972	Myocardial infarction	CARDIoGRAMplusC4D	26343387	2015	3.692e-25
rs5573049-C	LPA	rs10455872	chr6:161010118	0.972	Aortic valve calcification	CHARGE	23388002	2013	3e-11
rs5573049-C	LPA	rs10455872	chr6:161010118	0.972	Cholesterol LDL	Chasman DI	22331829	2012	5e-15
rs5573049-C	LPA	rs10455872	chr6:161010118	0.972	Response to statin therapy LDL C	Chasman DI	22331829	2012	5e-15
rs5573049-C	LPA	rs10455872	chr6:161010118	0.972	Lipoprotein associated phospholipase A2 activity change in response to statin therapy	Chu AY	23118302	2012	2e-16
rs5573049-C	LPA	rs10455872	chr6:161010118	0.972	Cholesterol LDL	Deshmukh HA	22368281	2012	1e-09
rs5573049-C	LPA	rs10455872	chr6:161010118	0.972	Response to statin therapy	Deshmukh HA	22368281	2012	1e-09
rs5573049-C	LPA	rs10455872	chr6:161010118	0.972	Coronary artery disease or ischemic stroke	Dichgans M	24262325	2013	2e-12
rs5573049-C	LPA	rs10455872	chr6:161010118	0.972	Coronary artery disease or large artery stroke	Dichgans M	24262325	2013	9e-14
rs5573049-C	LPA	rs10455872	chr6:161010118	0.972	Response to statins LDL cholesterol change	Postmus I	25350695	2014	7e-44
rs5573049-C	LPA	rs10455872	chr6:161010118	0.972	lipoprotein A I Supplementary Concept	Qi Q	21900290	2011	5e-39
rs5573049-C	LPA	rs10455872	chr6:161010118	0.972	Lp a levels	Qi Q	21900290	2011	5e-39
rs5573049-C	LPA	rs10455872	chr6:161010118	0.972	LDL cholesterol	Asselbergs	23063622	2012	2.23e-24
rs5573049-C	LPA	rs10455872	chr6:161010118	0.972	Total cholesterol	Asselbergs	23063622	2012	3.81e-20
rs5573049-C	LPA	rs10455872	chr6:161010118	0.972	Aortic valve and mitral annular calcium	CHARGE	23388002	2013	3.17e-138
rs5573049-C	LPA	rs10455872	chr6:161010118	0.972	Aortic valve calcium	CHARGE	23388002	2013	9e-10
rs5573049-C	LPA	rs10455872	chr6:161010118	0.972	LDL cholesterol response to statins absolute change in LDL cholesterol	Chasman DI	22331829	2012	3.5e-09
rs5573049-C	LPA	rs10455872	chr6:161010118	0.972	LDL cholesterol response to statins fractional change in LDL cholesterol	Chasman DI	22331829	2012	5e-15
rs5573049-C	LPA	rs10455872	chr6:161010118	0.972	LDL cholesterol response to statins residuals of the measure of absolute change in LDL cholesterol	Chasman DI	22331829	2012	7e-11
rs5573049-C	LPA	rs10455872	chr6:161010118	0.972	LDL cholesterol response to statins residuals of the measure of fractional change in LDL cholesterol	Chasman DI	22331829	2012	1.5e-17
rs5573049-C	LPA	rs10455872	chr6:161010118	0.972	Rosuvastatin induced change in lipoprotein associated phospholipase A2 activity Lp PLA2	Chu AY	23118302	2012	1.6e-16
rs5573049-C	LPA	rs10455872	chr6:161010118	0.972	Serum creatinine	CKD-Gen	20383146	2010	0.00087
rs5573049-C	LPA	rs10455872	chr6:161010118	0.972	Coronary artery disease CAD	Clarke	20032323	2009	3e-15
rs5573049-C	LPA	rs10455872	chr6:161010118	0.972	Plasma lipoprotein A Lpa	Clarke	20032323	2009	3.6e-166
rs5573049-C	LPA	rs10455872	chr6:161010118	0.972	LDL cholesterol response to statins	Deshmukh HA	22368281	2012	1.2e-09
rs5573049-C	LPA	rs10455872	chr6:161010118	0.972	LDL cholesterol response to statins first post treatment LDL cholesterol	Deshmukh HA	22368281	2012	3.01e-08
rs5573049-C	LPA	rs10455872	chr6:161010118	0.972	LDL cholesterol	GLGC	20686565	2010	3.55e-21
rs5573049-C	LPA	rs10455872	chr6:161010118	0.972	Total cholesterol	GLGC	20686565	2010	2.67e-23
rs5573049-C	LPA	rs10455872	chr6:161010118	0.972	APOB apolipoprotein B	Hopewell	23100282	2012	1.5e-11
rs5573049-C	LPA	rs10455872	chr6:161010118	0.972	APOB apolipoprotein B response after 40mg daily simvastatin treatment	Hopewell	23100282	2012	6.5e-31
rs5573049-C	LPA	rs10455872	chr6:161010118	0.972	LDL cholesterol	Hopewell	23100282	2012	0.00022
rs5573049-C	LPA	rs10455872	chr6:161010118	0.972	LDL cholesterol response after 40mg daily simvastatin treatment	Hopewell	23100282	2012	8.1e-28
rs5573049-C	LPA	rs10455872	chr6:161010118	0.972	LDL cholesterol	Kathiresan S	19060906	2008	8.54e-05
rs5573049-C	LPA	rs10455872	chr6:161010118	0.972	LDL cholesterol	Musunuru	22629316	2012	2.81e-12
rs5573049-C	LPA	rs10455872	chr6:161010118	0.972	LDL cholesterol female	Musunuru	22629316	2012	1.95e-09
rs5573049-C	LPA	rs10455872	chr6:161010118	0.972	LDL cholesterol male	Musunuru	22629316	2012	7.61e-05
rs5573049-C	LPA	rs10455872	chr6:161010118	0.972	Plasma lipoprotein A Lpa in Type 2 diabetes	Qi Q	21900290	2011	4.6e-39
rs5573049-C	LPA	rs10455872	chr6:161010118	0.972	Coronary artery disease CAD	Visscher	21966275	2011	1.2e-20
rs5573049-C	LPA	rs10455872	chr6:161010118	0.972	Lipoprotein A Lpa	Wood	23696881	2013	5.06e-25
rs5573049-C	LPA	rs10455872	chr6:161010118	0.972	APOB apolipoprotein B	Zabaneh	21592478	2011	0.000226
rs5573049-C	LPA	rs10455872	chr6:161010118	0.972	LDL cholesterol	Zabaneh	21592478	2011	0.000195
rs5573049-C	LPA	rs10455872	chr6:161010118	0.972	Plasma lipoprotein A Lpa	Zabaneh	21592478	2011	2.94e-306
rs5573049-C	LPA	rs2315065	chr6:161108144	0.674	Coronary artery disease	CARDIoGRAM	21378990	2011	5.04e-06
rs5573049-C	LPA	rs2315065	chr6:161108144	0.674	Coronary artery disease	CARDIoGRAMplusC4D	26343387	2015	2.88e-34
rs5573049-C	LPA	rs2315065	chr6:161108144	0.674	Myocardial infarction	CARDIoGRAMplusC4D	26343387	2015	2.42e-24
rs5573049-C	LPA	rs2315065	chr6:161108144	0.674	Aortic valve calcification	CHARGE	23388002	2013	3.255e-07
rs5573049-C	LPA	rs2315065	chr6:161108144	0.674	LDL	GLGC	20686565	2010	2.821e-12
rs5573049-C	LPA	rs2315065	chr6:161108144	0.674	LDL	GLGC	24097068	2013	5.23e-12
rs5573049-C	LPA	rs2315065	chr6:161108144	0.674	Total cholesterol	GLGC	20686565	2010	3.56e-11
rs5573049-C	LPA	rs2315065	chr6:161108144	0.674	Total cholesterol	GLGC	24097068	2013	1.098e-11
rs5573049-C	LPA	rs2315065	chr6:161108144	0.674	Aortic valve and mitral annular calcium	CHARGE	23388002	2013	1.23e-97
rs5573049-C	LPA	rs2315065	chr6:161108144	0.674	Aortic valve calcium	CHARGE	23388002	2013	3.26e-07
rs5573049-C	LPA	rs2315065	chr6:161108144	0.674	LDL cholesterol	GLGC	20686565	2010	2.821e-12
rs5573049-C	LPA	rs2315065	chr6:161108144	0.674	Total cholesterol	GLGC	20686565	2010	3.56e-11
rs5573049-C	LPA	rs2315065	chr6:161108144	0.674	LDL cholesterol	Kathiresan S	19060906	2008	0.0003736
rs5573049-C	LPA	rs2315065	chr6:161108144	0.674	Plasma lipoprotein A Lpa in Type 2 diabetes	Qi Q	21900290	2011	1.15e-23
rs5573049-C	LPA	rs4252185	chr6:161123451	0.669	Coronary artery disease	CARDIoGRAMplusC4D	26343387	2015	1.64e-32
rs5573049-C	LPA	rs4252185	chr6:161123451	0.669	Myocardial infarction	CARDIoGRAMplusC4D	26343387	2015	9.826e-24
rs8042849-C	CHRNA	rs8042849	chr15:78817929	1	Schizophrenia	PGC	25056061	2014	4.543e-06
rs8042849-C	CHRNA	rs9788721	chr15:78802869	0.979	Cigarettes per day	TAG	20418890	2010	4.142e-31
rs8042849-C	CHRNA	rs9788721	chr15:78802869	0.979	Local histogram emphysema pattern	Castaldi PJ	25006744	2014	1e-12
rs8042849-C	CHRNA	rs9788721	chr15:78802869	0.979	Local histogram emphysema pattern	Castaldi PJ	25006744	2014	2e-13
rs8042849-C	CHRNA	rs9788721	chr15:78802869	0.979	Lung cancer	Hung RJ	18385738	2008	6.31e-09
rs8042849-C	CHRNA	rs9788721	chr15:78802869	0.979	Nicotine dependence smoking cigarettes per day	Liu JZ	20418889	2010	2.97e-64
rs8042849-C	CHRNA	rs9788721	chr15:78802869	0.979	Nicotine dependence smoking cigarettes per day	Thorgeirsson TE	20418888	2010	5e-68
rs8042849-C	CHRNA	rs9788721	chr15:78802869	0.979	Airflow obstruction all	Wilk JB	22837378	2012	1.04e-06
rs8042849-C	CHRNA	rs9788721	chr15:78802869	0.979	Airflow obstruction ever smokers	Wilk JB	22837378	2012	9.76e-09
rs8042849-C	CHRNA	rs10519203	chr15:78814046	0.951	Schizophrenia	PGC	25056061	2014	5.887e-06
rs8042849-C	CHRNA	rs10519203	chr15:78814046	0.951	Cigarettes per day	TAG	20418890	2010	4.886e-31
rs8042849-C	CHRNA	rs10519203	chr15:78814046	0.951	Fibrinogen levels smoking status alcohol consumption or body mass index interaction	Baumert J	25551457	2014	6e-08
rs8042849-C	CHRNA	rs10519203	chr15:78814046	0.951	Lung cancer	Hung RJ	18385738	2008	6.31e-09
rs8042849-C	CHRNA	rs10519203	chr15:78814046	0.951	Nicotine dependence smoking cigarettes per day	Liu JZ	20418889	2010	3.12e-63
rs8042849-C	CHRNA	rs10519203	chr15:78814046	0.951	Nicotine dependence smoking cigarettes per day	Thorgeirsson TE	20418888	2010	3.1e-67
rs8042849-C	CHRNA	rs10519203	chr15:78814046	0.951	Airflow obstruction all	Wilk JB	22837378	2012	7.16e-07
rs8042849-C	CHRNA	rs10519203	chr15:78814046	0.951	Airflow obstruction ever smokers	Wilk JB	22837378	2012	5.67e-09
rs8042849-C	CHRNA	rs8031948	chr15:78816057	0.935	Schizophrenia	PGC	25056061	2014	2.421e-06
rs8042849-C	CHRNA	rs8031948	chr15:78816057	0.935	Cigarettes per day	TAG	20418890	2010	3.153e-31
rs8042849-C	CHRNA	rs8031948	chr15:78816057	0.935	Airflow obstruction	Wilk JB	22837378	2012	3e-09
rs8042849-C	CHRNA	rs8031948	chr15:78816057	0.935	Lung cancer	Hung RJ	18385738	2008	1e-10
rs8042849-C	CHRNA	rs8031948	chr15:78816057	0.935	Nicotine dependence smoking cigarettes per day	Liu JZ	20418889	2010	1.62e-64
rs8042849-C	CHRNA	rs8031948	chr15:78816057	0.935	Nicotine dependence smoking cigarettes per day	Thorgeirsson TE	20418888	2010	4.6e-68
rs8042849-C	CHRNA	rs8031948	chr15:78816057	0.935	Airflow obstruction all	Wilk JB	22837378	2012	4.76e-07
rs8042849-C	CHRNA	rs8031948	chr15:78816057	0.935	Airflow obstruction ever smokers	Wilk JB	22837378	2012	2.78e-09
rs8042849-C	CHRNA	rs931794	chr15:78826180	0.926	Cigarettes per day	TAG	20418890	2010	1.643e-31
rs8042849-C	CHRNA	rs931794	chr15:78826180	0.926	Lung cancer	Hung RJ	18385738	2008	1.26e-08
rs8042849-C	CHRNA	rs931794	chr15:78826180	0.926	Nicotine dependence smoking cigarettes per day	Liu JZ	20418889	2010	7.75e-66
rs8042849-C	CHRNA	rs931794	chr15:78826180	0.926	Nicotine dependence smoking cigarettes per day	Thorgeirsson TE	20418888	2010	7.3e-69
rs8042849-C	CHRNA	rs931794	chr15:78826180	0.926	Airflow obstruction all	Wilk JB	22837378	2012	6.18e-07
rs8042849-C	CHRNA	rs931794	chr15:78826180	0.926	Airflow obstruction ever smokers	Wilk JB	22837378	2012	4.69e-09
rs8042849-C	CHRNA	rs8034191	chr15:78806023	0.919	Schizophrenia	PGC	25056061	2014	2.422e-06
rs8042849-C	CHRNA	rs8034191	chr15:78806023	0.919	Cigarettes per day	TAG	20418890	2010	1.678e-31
rs8042849-C	CHRNA	rs8034191	chr15:78806023	0.919	Lung cancer	Amos CI	18385676	2008	3e-18
rs8042849-C	CHRNA	rs8034191	chr15:78806023	0.919	Lung Neoplasms	Amos CI	18385676	2008	3e-18
rs8042849-C	CHRNA	rs8034191	chr15:78806023	0.919	Lung cancer	Broderick P	19654303	2009	3e-26
rs8042849-C	CHRNA	rs8034191	chr15:78806023	0.919	Lung Neoplasms	Broderick P	19654303	2009	3e-26
rs8042849-C	CHRNA	rs8034191	chr15:78806023	0.919	Lung cancer	Hung RJ	18385738	2008	5e-20
rs8042849-C	CHRNA	rs8034191	chr15:78806023	0.919	Lung Neoplasms	Hung RJ	18385738	2008	5e-20
rs8042849-C	CHRNA	rs8034191	chr15:78806023	0.919	Lung cancer	Liu P	18780872	2008	1e-08
rs8042849-C	CHRNA	rs8034191	chr15:78806023	0.919	Lung Neoplasms	Liu P	18780872	2008	1e-08
rs8042849-C	CHRNA	rs8034191	chr15:78806023	0.919	Chronic obstructive pulmonary disease	Pillai SG	19300482	2009	1e-10
rs8042849-C	CHRNA	rs8034191	chr15:78806023	0.919	Pulmonary Disease Chronic Obstructive	Pillai SG	19300482	2009	1e-10
rs8042849-C	CHRNA	rs8034191	chr15:78806023	0.919	Lung cancer	Amos CI	18385676	2008	3.15e-18
rs8042849-C	CHRNA	rs8034191	chr15:78806023	0.919	Lung cancer in current smokers number of cigday 20	Amos CI	18385676	2008	9.22e-10
rs8042849-C	CHRNA	rs8034191	chr15:78806023	0.919	Lung cancer in smokers pack years 35	Amos CI	18385676	2008	3.47e-06
rs8042849-C	CHRNA	rs8034191	chr15:78806023	0.919	Lung cancer in smokers pack years 35	Amos CI	18385676	2008	6.71e-09
rs8042849-C	CHRNA	rs8034191	chr15:78806023	0.919	Lung cancer in smokers years smoked 35	Amos CI	18385676	2008	4.21e-06
rs8042849-C	CHRNA	rs8034191	chr15:78806023	0.919	Lung cancer in smokers years smoked 35	Amos CI	18385676	2008	4.3e-10
rs8042849-C	CHRNA	rs8034191	chr15:78806023	0.919	Fetal hemoglobin level the proportion of F cells in sickle cell disease Females	Bhatnagar P	21326311	2011	3.68e-06
rs8042849-C	CHRNA	rs8034191	chr15:78806023	0.919	Chronic obstructive pulmonary disease COPD	Brehm	21921092	2011	1.06e-07
rs8042849-C	CHRNA	rs8034191	chr15:78806023	0.919	Lung cancer	Broderick P	19654303	2009	3.24e-26
rs8042849-C	CHRNA	rs8034191	chr15:78806023	0.919	Nicotine dependence smoking cigarettes per day	Caporaso N	19247474	2009	2e-29
rs8042849-C	CHRNA	rs8034191	chr15:78806023	0.919	Chronic obstructive pulmonary disease COPD	Cho MH	20173748	2010	8.32e-08
rs8042849-C	CHRNA	rs8034191	chr15:78806023	0.919	Lung cancer squamous cell carcinoma	Dong J	23341777	2013	2e-10
rs8042849-C	CHRNA	rs8034191	chr15:78806023	0.919	Differential exon level expression of IREB2 probe 3603377 in peripheral blood mononuclear cells	Heinzen	19222302	2008	2.69e-07
rs8042849-C	CHRNA	rs8034191	chr15:78806023	0.919	Lung cancer	Hung RJ	18385738	2008	7.94e-10
rs8042849-C	CHRNA	rs8034191	chr15:78806023	0.919	Lung cancer adenocarcinoma	Hung RJ	18385738	2008	2e-10
rs8042849-C	CHRNA	rs8034191	chr15:78806023	0.919	Lung cancer in current smokers	Hung RJ	18385738	2008	3e-10
rs8042849-C	CHRNA	rs8034191	chr15:78806023	0.919	Lung cancer in current smokers females	Hung RJ	18385738	2008	2e-11
rs8042849-C	CHRNA	rs8034191	chr15:78806023	0.919	Lung cancer in former smokers	Hung RJ	18385738	2008	4e-07
rs8042849-C	CHRNA	rs8034191	chr15:78806023	0.919	Lung cancer in smokers pack years 20 39	Hung RJ	18385738	2008	3e-08
rs8042849-C	CHRNA	rs8034191	chr15:78806023	0.919	Lung cancer in smokers pack years 40	Hung RJ	18385738	2008	2e-06
rs8042849-C	CHRNA	rs8034191	chr15:78806023	0.919	Lung cancer males	Hung RJ	18385738	2008	1e-10
rs8042849-C	CHRNA	rs8034191	chr15:78806023	0.919	Lung cancer squamous cell carcinoma	Hung RJ	18385738	2008	6e-06
rs8042849-C	CHRNA	rs8034191	chr15:78806023	0.919	Lung cancer with age 50	Hung RJ	18385738	2008	4e-17
rs8042849-C	CHRNA	rs8034191	chr15:78806023	0.919	Lung cancer	Landi MT	19836008	2009	2.18e-46
rs8042849-C	CHRNA	rs8034191	chr15:78806023	0.919	Lung cancer adenocarcinoma	Landi MT	19836008	2009	1.46e-15
rs8042849-C	CHRNA	rs8034191	chr15:78806023	0.919	Lung cancer small cell carcinoma	Landi MT	19836008	2009	4.49e-07
rs8042849-C	CHRNA	rs8034191	chr15:78806023	0.919	Lung cancer squamous cell carcinoma	Landi MT	19836008	2009	3.37e-09
rs8042849-C	CHRNA	rs8034191	chr15:78806023	0.919	Nicotine dependence smoking cigarettes per day	Liu JZ	20418889	2010	1.04e-63
rs8042849-C	CHRNA	rs8034191	chr15:78806023	0.919	Lung cancer	Liu P	18780872	2008	9.9e-09
rs8042849-C	CHRNA	rs8034191	chr15:78806023	0.919	Lung cancer	McKay JD	18978790	2008	4e-15
rs8042849-C	CHRNA	rs8034191	chr15:78806023	0.919	Soluble intercellular adhesion molecule 1 ICAM 1 in current smokers	Pare G	21533024	2011	3.5e-08
rs8042849-C	CHRNA	rs8034191	chr15:78806023	0.919	Chronic obstructive pulmonary disease COPD	Pillai SG	19300482	2009	1.86e-12
rs8042849-C	CHRNA	rs8034191	chr15:78806023	0.919	Lung cancer	Soler Artigas M	21946350	2011	2.19e-46
rs8042849-C	CHRNA	rs8034191	chr15:78806023	0.919	Lung function ratio of forced expiratory volume in 1 second FEV1 to forced vital capacity FVC FEV1FVC	Soler Artigas M	21946350	2011	9.65e-06
rs8042849-C	CHRNA	rs8034191	chr15:78806023	0.919	Nicotine dependence smoking cigarettes per day	Soler Artigas M	21946350	2011	1.59e-17
rs8042849-C	CHRNA	rs8034191	chr15:78806023	0.919	Nicotine dependence smoking cigarettes per day	Thorgeirsson TE	20418888	2010	6.8e-68
rs8042849-C	CHRNA	rs8034191	chr15:78806023	0.919	Nicotine dependence smoking quantity	Thorgeirsson TE	18385739	2008	1e-15
rs8042849-C	CHRNA	rs8034191	chr15:78806023	0.919	Lung cancer	Timofeeva MN	22899653	2012	9.5e-59
rs8042849-C	CHRNA	rs8034191	chr15:78806023	0.919	Lung cancer	Wang Y	18978787	2008	3.94e-19
rs8042849-C	CHRNA	rs72738786	chr15:78828086	0.902	Schizophrenia	PGC	25056061	2014	1.419e-06
rs8042849-C	CHRNA	rs55853698	chr15:78857939	0.887	Schizophrenia	PGC	25056061	2014	8.98e-07
rs8042849-C	CHRNA	rs55853698	chr15:78857939	0.887	Nicotine dependence smoking cigarettes per day	Liu JZ	20418889	2010	1.31e-16
rs8042849-C	CHRNA	rs72740955	chr15:78849779	0.883	Schizophrenia	PGC	25056061	2014	4.137e-07
rs8042849-C	CHRNA	rs2036527	chr15:78851615	0.883	Schizophrenia	PGC	25056061	2014	4.569e-07
rs8042849-C	CHRNA	rs2036527	chr15:78851615	0.883	Cigarettes per day	TAG	20418890	2010	1.202e-32
rs8042849-C	CHRNA	rs2036527	chr15:78851615	0.883	Smoking behavior	David SP	22832964	2012	2e-08
rs8042849-C	CHRNA	rs2036527	chr15:78851615	0.883	Pulmonary function	Soler Artigas M	21946350	2011	7e-07
rs8042849-C	CHRNA	rs2036527	chr15:78851615	0.883	Respiratory Function Tests	Soler Artigas M	21946350	2011	7e-07
rs8042849-C	CHRNA	rs2036527	chr15:78851615	0.883	Nicotine dependence smoking	David SP	22832964	2012	1.84e-08
rs8042849-C	CHRNA	rs2036527	chr15:78851615	0.883	Lung cancer	Hung RJ	18385738	2008	7.94e-11
rs8042849-C	CHRNA	rs2036527	chr15:78851615	0.883	Nicotine dependence smoking cigarettes per day	Liu JZ	20418889	2010	6.62e-65
rs8042849-C	CHRNA	rs2036527	chr15:78851615	0.883	Chronic obstructive pulmonary disease COPD	Pillai SG	19300482	2009	3.91e-06
rs8042849-C	CHRNA	rs2036527	chr15:78851615	0.883	Lung function forced expiratory volume in 1 second FEV1	Soler Artigas M	21946350	2011	2.4e-06
rs8042849-C	CHRNA	rs2036527	chr15:78851615	0.883	Nicotine dependence smoking cigarettes per day	Soler Artigas M	21946350	2011	6.34e-18
rs8042849-C	CHRNA	rs2036527	chr15:78851615	0.883	Nicotine dependence smoking cigarettes per day	Thorgeirsson TE	20418888	2010	1.6e-67
rs8042849-C	CHRNA	rs2036527	chr15:78851615	0.883	Airflow obstruction all	Wilk JB	22837378	2012	3.51e-07
rs8042849-C	CHRNA	rs2036527	chr15:78851615	0.883	Airflow obstruction ever smokers	Wilk JB	22837378	2012	1.72e-08
rs8042849-C	CHRNA	rs55781567	chr15:78857986	0.883	Schizophrenia	PGC	25056061	2014	8.928e-07
rs8042849-C	CHRNA	rs58365910	chr15:78849034	0.879	Schizophrenia	PGC	25056061	2014	5.666e-07
rs8042849-C	CHRNA	rs11852372	chr15:78801394	0.872	Schizophrenia	PGC	25056061	2014	2.943e-06
rs8042849-C	CHRNA	rs11852372	chr15:78801394	0.872	Local histogram emphysema pattern	Castaldi PJ	25006744	2014	2e-10
rs8042849-C	CHRNA	rs11852372	chr15:78801394	0.872	Local histogram emphysema pattern	Castaldi PJ	25006744	2014	1e-07
rs8042849-C	CHRNA	rs72740964	chr15:78868636	0.837	Schizophrenia	PGC	25056061	2014	6.529e-07
rs8042849-C	CHRNA	rs11633958	chr15:78862064	0.833	Schizophrenia	PGC	25056061	2014	5.606e-07
rs8042849-C	CHRNA	rs7172118	chr15:78862453	0.829	Schizophrenia	PGC	25056061	2014	5.822e-07
rs8042849-C	CHRNA	rs17486195	chr15:78865197	0.829	Schizophrenia	PGC	25056061	2014	6.579e-07
rs8042849-C	CHRNA	rs140330585	chr15:78866445	0.829	Schizophrenia	PGC	25056061	2014	6.793e-07
rs8042849-C	CHRNA	rs17486278	chr15:78867482	0.829	Schizophrenia	PGC	25056061	2014	6.48e-06
rs8042849-C	CHRNA	rs17486278	chr15:78867482	0.829	Cigarettes per day	TAG	20418890	2010	5.908e-33
rs8042849-C	CHRNA	rs17486278	chr15:78867482	0.829	Former smoker	TAG	20418890	2010	7.675e-06
rs8042849-C	CHRNA	rs7180002	chr15:78873993	0.829	BMI in males greater than 50 years of age	GIANT	26426971	2015	1e-05
rs8042849-C	CHRNA	rs7180002	chr15:78873993	0.829	Schizophrenia	PGC	25056061	2014	6.153e-07
rs8042849-C	CHRNA	rs7180002	chr15:78873993	0.829	Cigarettes per day	TAG	20418890	2010	4.112e-33
rs8042849-C	CHRNA	rs7180002	chr15:78873993	0.829	Former smoker	TAG	20418890	2010	6.973e-06
rs8042849-C	CHRNA	rs951266	chr15:78878541	0.829	Schizophrenia	PGC	25056061	2014	6.681e-07
rs8042849-C	CHRNA	rs951266	chr15:78878541	0.829	Cigarettes per day	TAG	20418890	2010	3e-33
rs8042849-C	CHRNA	rs951266	chr15:78878541	0.829	Former smoker	TAG	20418890	2010	7.314e-06
rs8042849-C	CHRNA	rs16969968	chr15:78882925	0.829	Schizophrenia	PGC	25056061	2014	4.632e-07
rs8042849-C	CHRNA	rs16969968	chr15:78882925	0.829	Cigarettes per day	TAG	20418890	2010	4.48e-33
rs8042849-C	CHRNA	rs8192482	chr15:78886198	0.829	Schizophrenia	PGC	25056061	2014	5.13e-07
rs8042849-C	CHRNA	rs4887067	chr15:78886947	0.829	Schizophrenia	PGC	25056061	2014	5.061e-07
rs8042849-C	CHRNA	rs17486278	chr15:78867482	0.829	Local histogram emphysema pattern	Castaldi PJ	25006744	2014	8e-13
rs8042849-C	CHRNA	rs17486278	chr15:78867482	0.829	Local histogram emphysema pattern	Castaldi PJ	25006744	2014	5e-10
rs8042849-C	CHRNA	rs17486278	chr15:78867482	0.829	Pulmonary artery enlargement and chronic obstructive pulmonary disease	Lee JH	25101718	2015	7e-10
rs8042849-C	CHRNA	rs17486278	chr15:78867482	0.829	Airflow obstruction	Wilk JB	22837378	2012	2e-07
rs8042849-C	CHRNA	rs17486278	chr15:78867482	0.829	Lung cancer	Hung RJ	18385738	2008	1.58e-08
rs8042849-C	CHRNA	rs17486278	chr15:78867482	0.829	Nicotine dependence smoking cigarettes per day	Liu JZ	20418889	2010	3.71e-64
rs8042849-C	CHRNA	rs17486278	chr15:78867482	0.829	Nicotine dependence smoking cigarettes per day	Thorgeirsson TE	20418888	2010	1e-66
rs8042849-C	CHRNA	rs17486278	chr15:78867482	0.829	Airflow obstruction all	Wilk JB	22837378	2012	1.91e-07
rs8042849-C	CHRNA	rs17486278	chr15:78867482	0.829	Airflow obstruction ever smokers	Wilk JB	22837378	2012	2.43e-08
rs8042849-C	CHRNA	rs7180002	chr15:78873993	0.829	Lung cancer	Hung RJ	18385738	2008	3.98e-08
rs8042849-C	CHRNA	rs7180002	chr15:78873993	0.829	Nicotine dependence smoking cigarettes per day	Liu JZ	20418889	2010	5.83e-64
rs8042849-C	CHRNA	rs7180002	chr15:78873993	0.829	Nicotine dependence smoking cigarettes per day	Thorgeirsson TE	20418888	2010	1.4e-66
rs8042849-C	CHRNA	rs7180002	chr15:78873993	0.829	Airflow obstruction all	Wilk JB	22837378	2012	2.23e-07
rs8042849-C	CHRNA	rs7180002	chr15:78873993	0.829	Airflow obstruction ever smokers	Wilk JB	22837378	2012	2.68e-08
rs8042849-C	CHRNA	rs951266	chr15:78878541	0.829	Lung cancer	Hung RJ	18385738	2008	7.94e-09
rs8042849-C	CHRNA	rs951266	chr15:78878541	0.829	Nicotine dependence smoking cigarettes per day	Liu JZ	20418889	2010	3.19e-61
rs8042849-C	CHRNA	rs951266	chr15:78878541	0.829	Nicotine dependence smoking cigarettes per day	Thorgeirsson TE	20418888	2010	1.4e-64
rs8042849-C	CHRNA	rs951266	chr15:78878541	0.829	Airflow obstruction all	Wilk JB	22837378	2012	3.64e-07
rs8042849-C	CHRNA	rs951266	chr15:78878541	0.829	Airflow obstruction ever smokers	Wilk JB	22837378	2012	3.47e-08
rs8042849-C	CHRNA	rs16969968	chr15:78882925	0.829	Nicotine dependence smoking cigarettes per day	David SP	22832964	2012	5.6e-72
rs8042849-C	CHRNA	rs16969968	chr15:78882925	0.829	Lung cancer	Hung RJ	18385738	2008	2.51e-09
rs8042849-C	CHRNA	rs16969968	chr15:78882925	0.829	Nicotine dependence smoking cigarettes per day	Liu JZ	20418889	2010	4.29e-65
rs8042849-C	CHRNA	rs16969968	chr15:78882925	0.829	Chronic obstructive pulmonary disease COPD	Pillai SG	19300482	2009	2.78e-06
rs8042849-C	CHRNA	rs16969968	chr15:78882925	0.829	Nicotine dependence smoking cigarettes per day	TAG	20418890	2010	5.57e-72
rs8042849-C	CHRNA	rs16969968	chr15:78882925	0.829	Nicotine dependence smoking cigarettes per day	Thorgeirsson TE	20418888	2010	7e-68
rs8042849-C	CHRNA	rs16969968	chr15:78882925	0.829	Airflow obstruction all	Wilk JB	22837378	2012	3.46e-07
rs8042849-C	CHRNA	rs16969968	chr15:78882925	0.829	Airflow obstruction ever smokers	Wilk JB	22837378	2012	3.47e-08
rs8042849-C	CHRNA	rs56390833	chr15:78877381	0.825	Schizophrenia	PGC	25056061	2014	6.551e-07
rs8042849-C	CHRNA	rs146009840	chr15:78906177	0.825	Schizophrenia	PGC	25056061	2014	9.144e-07
rs8042849-C	CHRNA	rs1317286	chr15:78896129	0.821	Schizophrenia	PGC	25056061	2014	1.36e-06
rs8042849-C	CHRNA	rs1317286	chr15:78896129	0.821	Cigarettes per day	TAG	20418890	2010	5.256e-33
rs8042849-C	CHRNA	rs1317286	chr15:78896129	0.821	Former smoker	TAG	20418890	2010	9.541e-06
rs8042849-C	CHRNA	rs1317286	chr15:78896129	0.821	Nicotine dependence smoking cigarettes per day	Berrettini	18227835	2008	2.6e-06
rs8042849-C	CHRNA	rs1317286	chr15:78896129	0.821	Lung cancer	Hung RJ	18385738	2008	2.51e-10
rs8042849-C	CHRNA	rs1317286	chr15:78896129	0.821	Nicotine dependence smoking cigarettes per day	Liu JZ	20418889	2010	3.56e-65
rs8042849-C	CHRNA	rs1317286	chr15:78896129	0.821	Chronic obstructive pulmonary disease COPD	Pillai SG	19300482	2009	1.57e-06
rs8042849-C	CHRNA	rs1317286	chr15:78896129	0.821	Nicotine dependence smoking cigarettes per day	Thorgeirsson TE	20418888	2010	6.2e-68
rs8042849-C	CHRNA	rs1317286	chr15:78896129	0.821	Airflow obstruction all	Wilk JB	22837378	2012	3.93e-07
rs8042849-C	CHRNA	rs1317286	chr15:78896129	0.821	Airflow obstruction ever smokers	Wilk JB	22837378	2012	4.74e-08
rs8042849-C	CHRNA	rs1051730	chr15:78894339	0.817	Schizophrenia	PGC	25056061	2014	5.503e-07
rs8042849-C	CHRNA	rs1051730	chr15:78894339	0.817	Cigarettes per day	TAG	20418890	2010	8.003e-33
rs8042849-C	CHRNA	rs55676755	chr15:78898932	0.817	Schizophrenia	PGC	25056061	2014	5.7e-07
rs8042849-C	CHRNA	rs1051730	chr15:78894339	0.817	Lung adenocarcinoma	Landi MT	19836008	2009	2e-51
rs8042849-C	CHRNA	rs1051730	chr15:78894339	0.817	Lung Neoplasms	Landi MT	19836008	2009	2e-51
rs8042849-C	CHRNA	rs1051730	chr15:78894339	0.817	Smoking	Liu JZ	20418889	2010	2e-66
rs8042849-C	CHRNA	rs1051730	chr15:78894339	0.817	Smoking behavior	Liu JZ	20418889	2010	2e-66
rs8042849-C	CHRNA	rs1051730	chr15:78894339	0.817	Lung cancer	McKay JD	18978790	2008	1e-15
rs8042849-C	CHRNA	rs1051730	chr15:78894339	0.817	Lung Neoplasms	McKay JD	18978790	2008	1e-15
rs8042849-C	CHRNA	rs1051730	chr15:78894339	0.817	Smoking	TAG	20418890	2010	3e-73
rs8042849-C	CHRNA	rs1051730	chr15:78894339	0.817	Smoking behavior	TAG	20418890	2010	3e-73
rs8042849-C	CHRNA	rs1051730	chr15:78894339	0.817	Nicotine dependence	Thorgeirsson TE	18385739	2008	6e-20
rs8042849-C	CHRNA	rs1051730	chr15:78894339	0.817	Smoking	Thorgeirsson TE	20418888	2010	2e-69
rs8042849-C	CHRNA	rs1051730	chr15:78894339	0.817	Smoking behavior	Thorgeirsson TE	20418888	2010	2e-69
rs8042849-C	CHRNA	rs1051730	chr15:78894339	0.817	Tobacco Use Disorder	Thorgeirsson TE	18385739	2008	6e-20
rs8042849-C	CHRNA	rs1051730	chr15:78894339	0.817	Lung cancer	Amos CI	18385676	2008	7e-18
rs8042849-C	CHRNA	rs1051730	chr15:78894339	0.817	Lung cancer in current smokers number of cigday 20	Amos CI	18385676	2008	1.33e-09
rs8042849-C	CHRNA	rs1051730	chr15:78894339	0.817	Lung cancer in smokers pack years 35	Amos CI	18385676	2008	3.57e-07
rs8042849-C	CHRNA	rs1051730	chr15:78894339	0.817	Lung cancer in smokers years smoked 35	Amos CI	18385676	2008	1.84e-09
rs8042849-C	CHRNA	rs1051730	chr15:78894339	0.817	Lung cancer in smokers years smoked 35	Amos CI	18385676	2008	2.62e-06
rs8042849-C	CHRNA	rs1051730	chr15:78894339	0.817	Chronic obstructive pulmonary disease COPD	Brehm	21921092	2011	5.54e-07
rs8042849-C	CHRNA	rs1051730	chr15:78894339	0.817	Lung cancer	Broderick P	19654303	2009	1e-25
rs8042849-C	CHRNA	rs1051730	chr15:78894339	0.817	Nicotine dependence smoking cigarettes per day	Caporaso N	19247474	2009	5e-32
rs8042849-C	CHRNA	rs1051730	chr15:78894339	0.817	Chronic obstructive pulmonary disease COPD	Cho MH	20173748	2010	3.99e-07
rs8042849-C	CHRNA	rs1051730	chr15:78894339	0.817	Nicotine dependence smoking cigarettes per day	David SP	22832964	2012	2.8e-75
rs8042849-C	CHRNA	rs1051730	chr15:78894339	0.817	Lung cancer squamous cell carcinoma	Dong J	23341777	2013	7.1e-19
rs8042849-C	CHRNA	rs1051730	chr15:78894339	0.817	Lung cancer	Hung RJ	18385738	2008	5.01e-09
rs8042849-C	CHRNA	rs1051730	chr15:78894339	0.817	Lung cancer	Landi MT	19836008	2009	1.91e-51
rs8042849-C	CHRNA	rs1051730	chr15:78894339	0.817	Lung cancer adenocarcinoma	Landi MT	19836008	2009	7.1e-19
rs8042849-C	CHRNA	rs1051730	chr15:78894339	0.817	Lung cancer small cell carcinoma	Landi MT	19836008	2009	3.18e-09
rs8042849-C	CHRNA	rs1051730	chr15:78894339	0.817	Lung cancer squamous cell carcinoma	Landi MT	19836008	2009	1.01e-10
rs8042849-C	CHRNA	rs1051730	chr15:78894339	0.817	Nicotine dependence smoking	Lettre G	21347282	2011	6e-20
rs8042849-C	CHRNA	rs1051730	chr15:78894339	0.817	Nicotine dependence smoking cigarettes per day	Liu JZ	20418889	2010	1.71e-66
rs8042849-C	CHRNA	rs1051730	chr15:78894339	0.817	Lung cancer	Liu P	18780872	2008	2.84e-08
rs8042849-C	CHRNA	rs1051730	chr15:78894339	0.817	Lung cancer	McKay JD	18978790	2008	7e-16
rs8042849-C	CHRNA	rs1051730	chr15:78894339	0.817	Chronic obstructive pulmonary disease COPD	Pillai SG	19300482	2009	6.56e-11
rs8042849-C	CHRNA	rs1051730	chr15:78894339	0.817	Chronic obstructive pulmonary disease COPD	Qiu	21949713	2011	2.8e-06
rs8042849-C	CHRNA	rs1051730	chr15:78894339	0.817	Lung cancer	Soler Artigas M	21946350	2011	1.91e-51
rs8042849-C	CHRNA	rs1051730	chr15:78894339	0.817	Nicotine dependence smoking cigarettes per day	TAG	20418890	2010	2.75e-73
rs8042849-C	CHRNA	rs1051730	chr15:78894339	0.817	Lung cancer	Thorgeirsson TE	18385739	2008	1.5e-08
rs8042849-C	CHRNA	rs1051730	chr15:78894339	0.817	Lung cancer females	Thorgeirsson TE	18385739	2008	8.3e-06
rs8042849-C	CHRNA	rs1051730	chr15:78894339	0.817	Nicotine dependence smoking	Thorgeirsson TE	18385739	2008	6.7e-14
rs8042849-C	CHRNA	rs1051730	chr15:78894339	0.817	Nicotine dependence smoking 4 on Fagerstrom Test andor 3 or more of DSM IV criteria	Thorgeirsson TE	20418888	2010	1.3e-09
rs8042849-C	CHRNA	rs1051730	chr15:78894339	0.817	Nicotine dependence smoking cigarettes per day	Thorgeirsson TE	20418888	2010	2.4e-69
rs8042849-C	CHRNA	rs1051730	chr15:78894339	0.817	Nicotine dependence smoking quantity	Thorgeirsson TE	18385739	2008	5e-16
rs8042849-C	CHRNA	rs1051730	chr15:78894339	0.817	Peripheral arterial disease PAD	Thorgeirsson TE	18385739	2008	1.4e-07
rs8042849-C	CHRNA	rs1051730	chr15:78894339	0.817	Lung cancer	Timofeeva MN	22899653	2012	2.2e-63
rs8042849-C	CHRNA	rs1051730	chr15:78894339	0.817	Lung cancer adenocarcinoma	Timofeeva MN	22899653	2012	7e-29
rs8042849-C	CHRNA	rs1051730	chr15:78894339	0.817	Lung cancer age 50	Timofeeva MN	22899653	2012	1.2e-09
rs8042849-C	CHRNA	rs1051730	chr15:78894339	0.817	Lung cancer age 50	Timofeeva MN	22899653	2012	8.1e-48
rs8042849-C	CHRNA	rs1051730	chr15:78894339	0.817	Lung cancer females	Timofeeva MN	22899653	2012	5.7e-25
rs8042849-C	CHRNA	rs1051730	chr15:78894339	0.817	Lung cancer in current smokers	Timofeeva MN	22899653	2012	3.6e-36
rs8042849-C	CHRNA	rs1051730	chr15:78894339	0.817	Lung cancer in ever smokers	Timofeeva MN	22899653	2012	1.8e-59
rs8042849-C	CHRNA	rs1051730	chr15:78894339	0.817	Lung cancer in former smokers	Timofeeva MN	22899653	2012	8.1e-19
rs8042849-C	CHRNA	rs1051730	chr15:78894339	0.817	Lung cancer large cell carcinoma	Timofeeva MN	22899653	2012	4.7e-06
rs8042849-C	CHRNA	rs1051730	chr15:78894339	0.817	Lung cancer males	Timofeeva MN	22899653	2012	9.1e-30
rs8042849-C	CHRNA	rs1051730	chr15:78894339	0.817	Lung cancer non small cell lung cancer stage 12	Timofeeva MN	22899653	2012	3.7e-12
rs8042849-C	CHRNA	rs1051730	chr15:78894339	0.817	Lung cancer non small cell lung cancer stage 34	Timofeeva MN	22899653	2012	1.5e-29
rs8042849-C	CHRNA	rs1051730	chr15:78894339	0.817	Lung cancer small cell carcinoma	Timofeeva MN	22899653	2012	3.4e-14
rs8042849-C	CHRNA	rs1051730	chr15:78894339	0.817	Lung cancer squamous cell carcinoma	Timofeeva MN	22899653	2012	7.2e-22
rs8042849-C	CHRNA	rs1051730	chr15:78894339	0.817	Lung cancer with family history	Timofeeva MN	22899653	2012	1.4e-11
rs8042849-C	CHRNA	rs1051730	chr15:78894339	0.817	Lung cancer with no family history	Timofeeva MN	22899653	2012	5e-43
rs8042849-C	CHRNA	rs1051730	chr15:78894339	0.817	Lung cancer	Wang Y	18978787	2008	2.82e-19
rs8042849-C	CHRNA	rs1051730	chr15:78894339	0.817	Airflow obstruction all	Wilk JB	22837378	2012	3.29e-07
rs8042849-C	CHRNA	rs1051730	chr15:78894339	0.817	Airflow obstruction ever smokers	Wilk JB	22837378	2012	3.36e-08
rs8042849-C	CHRNA	rs141518190	chr15:78900647	0.813	Schizophrenia	PGC	25056061	2014	9.408e-07
rs8042849-C	CHRNA	rs147499554	chr15:78900650	0.813	Schizophrenia	PGC	25056061	2014	9.434e-07
rs8042849-C	CHRNA	rs138544659	chr15:78900701	0.813	Schizophrenia	PGC	25056061	2014	4.363e-07
rs8042849-C	CHRNA	rs147144681	chr15:78900908	0.813	Schizophrenia	PGC	25056061	2014	2.801e-08
rs8042849-C	CHRNA	rs114205691	chr15:78901113	0.813	Local histogram emphysema pattern	Castaldi PJ	25006744	2014	9e-11
rs8042849-C	CHRNA	rs114205691	chr15:78901113	0.813	Local histogram emphysema pattern	Castaldi PJ	25006744	2014	3e-13
rs8042849-C	CHRNA	rs56077333	chr15:78899003	0.806	Schizophrenia	PGC	25056061	2014	1.322e-06
rs8042849-C	CHRNA	rs4243084	chr15:78911672	0.802	Schizophrenia	PGC	25056061	2014	9.059e-06
rs8042849-C	CHRNA	rs2568494	chr15:78740964	0.746	Cigarettes per day	TAG	20418890	2010	3.391e-24
rs8042849-C	CHRNA	rs2656052	chr15:78740932	0.746	Cigarettes per day	TAG	20418890	2010	3.759e-24
rs8042849-C	CHRNA	rs2568494	chr15:78740964	0.746	Lung cancer	Hung RJ	18385738	2008	1.26e-09
rs8042849-C	CHRNA	rs2568494	chr15:78740964	0.746	Nicotine dependence smoking cigarettes per day	Liu JZ	20418889	2010	1.61e-49
rs8042849-C	CHRNA	rs2568494	chr15:78740964	0.746	Nicotine dependence smoking cigarettes per day	Soler Artigas M	21946350	2011	2.15e-15
rs8042849-C	CHRNA	rs2568494	chr15:78740964	0.746	Nicotine dependence smoking cigarettes per day	Thorgeirsson TE	20418888	2010	2e-51
rs8042849-C	CHRNA	rs2656052	chr15:78740932	0.746	Lung cancer	Hung RJ	18385738	2008	2.51e-10
rs8042849-C	CHRNA	rs2656052	chr15:78740932	0.746	Nicotine dependence smoking cigarettes per day	Liu JZ	20418889	2010	5.57e-49
rs8042849-C	CHRNA	rs2656052	chr15:78740932	0.746	Nicotine dependence smoking cigarettes per day	Thorgeirsson TE	20418888	2010	2.7e-51
rs8042849-C	CHRNA	rs8039449	chr15:78914534	0.744	Schizophrenia	PGC	25056061	2014	7.615e-06
rs8042849-C	CHRNA	rs55958997	chr15:78915872	0.744	Exhaled carbon monoxide levels	Bloom AJ	25072098	2014	2e-09
rs8042849-C	CHRNA	rs7181486	chr15:78741618	0.739	Cigarettes per day	TAG	20418890	2010	2.458e-24
rs8042849-C	CHRNA	rs17483721	chr15:78733731	0.739	Cigarettes per day	TAG	20418890	2010	7.339e-24
rs8042849-C	CHRNA	rs7181486	chr15:78741618	0.739	Pulmonary artery enlargement in chronic obstructive pulmonary disease	Lee JH	25101718	2015	2e-08
rs8042849-C	CHRNA	rs7181486	chr15:78741618	0.739	Lung cancer	Hung RJ	18385738	2008	3.16e-08
rs8042849-C	CHRNA	rs7181486	chr15:78741618	0.739	Nicotine dependence smoking cigarettes per day	Liu JZ	20418889	2010	1.48e-49
rs8042849-C	CHRNA	rs7181486	chr15:78741618	0.739	Nicotine dependence smoking cigarettes per day	Thorgeirsson TE	20418888	2010	1.7e-51
rs8042849-C	CHRNA	rs17483721	chr15:78733731	0.739	Lung cancer	Hung RJ	18385738	2008	1.58e-07
rs8042849-C	CHRNA	rs17483721	chr15:78733731	0.739	Nicotine dependence smoking cigarettes per day	Liu JZ	20418889	2010	7.01e-49
rs8042849-C	CHRNA	rs17483721	chr15:78733731	0.739	Nicotine dependence smoking cigarettes per day	Thorgeirsson TE	20418888	2010	9.1e-51
rs8042849-C	CHRNA	rs17483929	chr15:78742376	0.735	Cigarettes per day	TAG	20418890	2010	2.703e-24
rs8042849-C	CHRNA	rs17483929	chr15:78742376	0.735	Lung cancer	Hung RJ	18385738	2008	5.01e-08
rs8042849-C	CHRNA	rs17483929	chr15:78742376	0.735	Nicotine dependence smoking cigarettes per day	Liu JZ	20418889	2010	2.73e-49
rs8042849-C	CHRNA	rs17483929	chr15:78742376	0.735	Nicotine dependence smoking cigarettes per day	Thorgeirsson TE	20418888	2010	6e-51
rs8042849-C	CHRNA	rs2009746	chr15:78754102	0.735	Cigarettes per day	TAG	20418890	2010	1.516e-25
rs8042849-C	CHRNA	rs2009746	chr15:78754102	0.735	Lung cancer	Hung RJ	18385738	2008	3.16e-08
rs8042849-C	CHRNA	rs2009746	chr15:78754102	0.735	Nicotine dependence smoking cigarettes per day	Liu JZ	20418889	2010	1.67e-51
rs8042849-C	CHRNA	rs2009746	chr15:78754102	0.735	Nicotine dependence smoking cigarettes per day	Thorgeirsson TE	20418888	2010	2.7e-53
rs8042849-C	CHRNA	rs2656065	chr15:78750549	0.732	Cigarettes per day	TAG	20418890	2010	4.882e-25
rs8042849-C	CHRNA	rs2656065	chr15:78750549	0.732	Lung cancer	Hung RJ	18385738	2008	3.98e-08
rs8042849-C	CHRNA	rs2656065	chr15:78750549	0.732	Nicotine dependence smoking cigarettes per day	Liu JZ	20418889	2010	1.04e-50
rs8042849-C	CHRNA	rs2656065	chr15:78750549	0.732	Nicotine dependence smoking cigarettes per day	Thorgeirsson TE	20418888	2010	1.2e-52
rs8042849-C	CHRNA	rs72743158	chr15:78926445	0.726	Schizophrenia	PGC	25056061	2014	2.3e-06
rs8042849-C	CHRNA	rs2869548	chr15:78922638	0.725	Schizophrenia	PGC	25056061	2014	1.13e-06
rs8042849-C	CHRNA	rs17487223	chr15:78923987	0.725	Schizophrenia	PGC	25056061	2014	1.222e-06
rs8042849-C	CHRNA	rs17487223	chr15:78923987	0.725	Cigarettes per day	TAG	20418890	2010	4.234e-29
rs8042849-C	CHRNA	rs17487223	chr15:78923987	0.725	Lung cancer	Hung RJ	18385738	2008	1e-07
rs8042849-C	CHRNA	rs17487223	chr15:78923987	0.725	Nicotine dependence smoking cigarettes per day	Liu JZ	20418889	2010	3.18e-58
rs8042849-C	CHRNA	rs17487223	chr15:78923987	0.725	Nicotine dependence smoking cigarettes per day	Thorgeirsson TE	20418888	2010	3.9e-61
rs8042849-C	CHRNA	rs17484524	chr15:78772676	0.717	Cigarettes per day	TAG	20418890	2010	2.006e-26
rs8042849-C	CHRNA	rs17484235	chr15:78761414	0.717	Cigarettes per day	TAG	20418890	2010	1.144e-25
rs8042849-C	CHRNA	rs17405217	chr15:78731149	0.717	Cigarettes per day	TAG	20418890	2010	9.085e-24
rs8042849-C	CHRNA	rs17483548	chr15:78730313	0.717	Cigarettes per day	TAG	20418890	2010	9.655e-24
rs8042849-C	CHRNA	rs17484524	chr15:78772676	0.717	Lung cancer	Hung RJ	18385738	2008	2e-08
rs8042849-C	CHRNA	rs17484524	chr15:78772676	0.717	Nicotine dependence smoking cigarettes per day	Liu JZ	20418889	2010	1.44e-52
rs8042849-C	CHRNA	rs17484524	chr15:78772676	0.717	Nicotine dependence smoking cigarettes per day	Thorgeirsson TE	20418888	2010	2e-54
rs8042849-C	CHRNA	rs17484235	chr15:78761414	0.717	Lung cancer	Hung RJ	18385738	2008	2.51e-09
rs8042849-C	CHRNA	rs17484235	chr15:78761414	0.717	Nicotine dependence smoking cigarettes per day	Liu JZ	20418889	2010	4.38e-51
rs8042849-C	CHRNA	rs17484235	chr15:78761414	0.717	Nicotine dependence smoking cigarettes per day	Thorgeirsson TE	20418888	2010	5.2e-41
rs8042849-C	CHRNA	rs17405217	chr15:78731149	0.717	Lung cancer	Hung RJ	18385738	2008	5.01e-08
rs8042849-C	CHRNA	rs17405217	chr15:78731149	0.717	Nicotine dependence smoking cigarettes per day	Liu JZ	20418889	2010	2.09e-48
rs8042849-C	CHRNA	rs17405217	chr15:78731149	0.717	Nicotine dependence smoking cigarettes per day	Thorgeirsson TE	20418888	2010	2.5e-50
rs8042849-C	CHRNA	rs17483548	chr15:78730313	0.717	Lung cancer	Hung RJ	18385738	2008	2.51e-08
rs8042849-C	CHRNA	rs17483548	chr15:78730313	0.717	Nicotine dependence smoking cigarettes per day	Liu JZ	20418889	2010	4.93e-48
rs8042849-C	CHRNA	rs17483548	chr15:78730313	0.717	Nicotine dependence smoking cigarettes per day	Thorgeirsson TE	20418888	2010	6.3e-50
rs8042849-C	CHRNA	rs11858836	chr15:78783277	0.707	Chronic obstructive pulmonary disease	Cho MH	22080838	2011	1e-06
rs8042849-C	CHRNA	rs11858836	chr15:78783277	0.707	Pulmonary Disease Chronic Obstructive	Cho MH	22080838	2011	1e-06
rs8042849-C	CHRNA	rs11858836	chr15:78783277	0.707	Chronic obstructive pulmonary disease COPD	Cho MH	22080838	2011	1.35e-06
rs8042849-C	CHRNA	rs951985	chr15:78720923	0.707	Schizophrenia	PGC	25056061	2014	1.938e-06
rs8042849-C	CHRNA	rs1504550	chr15:78766250	0.703	Cigarettes per day	TAG	20418890	2010	4.533e-26
rs8042849-C	CHRNA	rs1504550	chr15:78766250	0.703	Lung cancer	Hung RJ	18385738	2008	3.16e-08
rs8042849-C	CHRNA	rs1504550	chr15:78766250	0.703	Nicotine dependence smoking cigarettes per day	Liu JZ	20418889	2010	3.28e-52
rs8042849-C	CHRNA	rs1504550	chr15:78766250	0.703	Nicotine dependence smoking cigarettes per day	Thorgeirsson TE	20418888	2010	5.1e-54
rs8042849-C	CHRNA	rs12914385	chr15:78898723	0.696	Schizophrenia	PGC	25056061	2014	2.152e-06
rs8042849-C	CHRNA	rs12914385	chr15:78898723	0.696	Cigarettes per day	TAG	20418890	2010	4.229e-35
rs8042849-C	CHRNA	rs12914385	chr15:78898723	0.696	Former smoker	TAG	20418890	2010	1.818e-06
rs8042849-C	CHRNA	rs12914385	chr15:78898723	0.696	Chronic obstructive pulmonary disease moderate to severe	Cho MH	24621683	2014	6e-14
rs8042849-C	CHRNA	rs12914385	chr15:78898723	0.696	Chronic obstructive pulmonary disease severe	Cho MH	24621683	2014	3e-16
rs8042849-C	CHRNA	rs12914385	chr15:78898723	0.696	Serum albumin level	Franceschini N	23022100	2012	6e-07
rs8042849-C	CHRNA	rs12914385	chr15:78898723	0.696	Chronic bronchitis and chronic obstructive pulmonary disease	Lee JH	25241909	2014	3e-06
rs8042849-C	CHRNA	rs12914385	chr15:78898723	0.696	Chronic bronchitis and chronic obstructive pulmonary disease	Lee JH	25241909	2014	2e-08
rs8042849-C	CHRNA	rs12914385	chr15:78898723	0.696	Chronic obstructive pulmonary disease	Lee JH	25101718	2015	6e-07
rs8042849-C	CHRNA	rs12914385	chr15:78898723	0.696	Pulmonary function	Soler Artigas M	21946350	2011	5e-07
rs8042849-C	CHRNA	rs12914385	chr15:78898723	0.696	Respiratory Function Tests	Soler Artigas M	21946350	2011	5e-07
rs8042849-C	CHRNA	rs12914385	chr15:78898723	0.696	Chronic obstructive pulmonary disease COPD	Brehm	21921092	2011	2.81e-07
rs8042849-C	CHRNA	rs12914385	chr15:78898723	0.696	Lung cancer	Broderick P	19654303	2009	3.19e-16
rs8042849-C	CHRNA	rs12914385	chr15:78898723	0.696	Lung cancer squamous cell carcinoma	Dong J	23341777	2013	3.32e-18
rs8042849-C	CHRNA	rs12914385	chr15:78898723	0.696	Serum albumin	Franceschini N	23022100	2012	6.2e-07
rs8042849-C	CHRNA	rs12914385	chr15:78898723	0.696	Lung cancer	Landi MT	19836008	2009	2.75e-38
rs8042849-C	CHRNA	rs12914385	chr15:78898723	0.696	Lung cancer adenocarcinoma	Landi MT	19836008	2009	3.32e-18
rs8042849-C	CHRNA	rs12914385	chr15:78898723	0.696	Lung cancer small cell carcinoma	Landi MT	19836008	2009	2.31e-09
rs8042849-C	CHRNA	rs12914385	chr15:78898723	0.696	Lung cancer squamous cell carcinoma	Landi MT	19836008	2009	8.72e-13
rs8042849-C	CHRNA	rs12914385	chr15:78898723	0.696	Nicotine dependence smoking cigarettes per day	Liu JZ	20418889	2010	7.83e-66
rs8042849-C	CHRNA	rs12914385	chr15:78898723	0.696	Lung function forced expiratory volume in 1 second FEV1	Soler Artigas M	21946350	2011	4.72e-07
rs8042849-C	CHRNA	rs12914385	chr15:78898723	0.696	Nicotine dependence smoking cigarettes per day	TAG	20418890	2010	4.2e-35
rs8042849-C	CHRNA	rs12914385	chr15:78898723	0.696	Nicotine dependence smoking cigarettes per day	Thorgeirsson TE	20418888	2010	6.7e-69
rs8042849-C	CHRNA	rs12914385	chr15:78898723	0.696	Lung cancer	Timofeeva MN	22899653	2012	2.8e-28
rs8042849-C	CHRNA	rs8040868	chr15:78911181	0.679	Schizophrenia	PGC	25056061	2014	5.395e-06
rs8042849-C	CHRNA	rs8040868	chr15:78911181	0.679	Cigarettes per day	TAG	20418890	2010	4.029e-08
rs8042849-C	CHRNA	rs8040868	chr15:78911181	0.679	Obesity related traits	Comuzzie AG	23251661	2012	6e-08
rs8042849-C	CHRNA	rs8040868	chr15:78911181	0.679	Pulmonary function interaction	Hancock DB	23284291	2012	7e-07
rs8042849-C	CHRNA	rs8040868	chr15:78911181	0.679	Pulmonary function interaction	Hancock DB	23284291	2012	9e-08
rs8042849-C	CHRNA	rs8040868	chr15:78911181	0.679	Sleep energy expenditure adj weight kcald in children	Comuzzie AG	23251661	2012	5.95e-08
rs8042849-C	CHRNA	rs8040868	chr15:78911181	0.679	Lung function forced expiratory volume in 1 second FEV1 smoking pack years	Hancock DB	23284291	2012	7.29e-07
rs8042849-C	CHRNA	rs8040868	chr15:78911181	0.679	Lung function ratio of forced expiratory volume in 1 second FEV1 to forced vital capacity FVC FEV1FVC smoking pack years	Hancock DB	23284291	2012	9.03e-08
rs8042849-C	CHRNA	rs8040868	chr15:78911181	0.679	Nicotine dependence smoking cigarettes per day	Liu JZ	20418889	2010	5.9e-44
rs8042849-C	CHRNA	rs8040868	chr15:78911181	0.679	Lung function forced expiratory volume in 1 second FEV1	Soler Artigas M	21946350	2011	2.98e-06
rs8042849-C	CHRNA	rs8040868	chr15:78911181	0.679	Lung function ratio of forced expiratory volume in 1 second FEV1 to forced vital capacity FVC FEV1FVC	Soler Artigas M	21946350	2011	1.14e-06
rs8042849-C	CHRNA	rs8040868	chr15:78911181	0.679	Nicotine dependence smoking cigarettes per day	Soler Artigas M	21946350	2011	2.53e-17
rs8042849-C	CHRNA	rs8040868	chr15:78911181	0.679	Nicotine dependence smoking cigarettes per day	Thorgeirsson TE	20418888	2010	5.8e-50
rs8042849-C	CHRNA	rs10851907	chr15:78915864	0.633	Schizophrenia	PGC	25056061	2014	2.238e-06
rs8042849-C	CHRNA	rs55988292	chr15:78936168	0.609	Schizophrenia	PGC	25056061	2014	8.78e-06
rs34831921-C	HLA	rs34831921	chr6:32590768	1	Rheumatoid arthritis	Okada Y	24390342	2014	6.6e-25
rs34831921-C	HLA	rs34831921	chr6:32590768	1	Rheumatoid arthritis	Okada Y	24390342	2014	3.3e-84
rs34831921-C	HLA	rs34831921	chr6:32590768	1	Rheumatoid arthritis	Okada Y	24390342	2014	3.3e-97
rs34831921-C	HLA	rs34915133	chr6:32591422	0.989	Rheumatoid arthritis	Okada Y	24390342	2014	8.8e-25
rs34831921-C	HLA	rs34915133	chr6:32591422	0.989	Rheumatoid arthritis	Okada Y	24390342	2014	1.1e-83
rs34831921-C	HLA	rs34915133	chr6:32591422	0.989	Rheumatoid arthritis	Okada Y	24390342	2014	4.6e-97
rs34831921-C	HLA	rs73728618	chr6:32591567	0.989	Rheumatoid arthritis	Okada Y	24390342	2014	8.6e-25
rs34831921-C	HLA	rs73728618	chr6:32591567	0.989	Rheumatoid arthritis	Okada Y	24390342	2014	1.1e-83
rs34831921-C	HLA	rs73728618	chr6:32591567	0.989	Rheumatoid arthritis	Okada Y	24390342	2014	4.5e-97
rs34831921-C	HLA	rs34720986	chr6:32593270	0.989	Rheumatoid arthritis	Okada Y	24390342	2014	3.9e-25
rs34831921-C	HLA	rs34720986	chr6:32593270	0.989	Rheumatoid arthritis	Okada Y	24390342	2014	2e-82
rs34831921-C	HLA	rs34720986	chr6:32593270	0.989	Rheumatoid arthritis	Okada Y	24390342	2014	1.7e-96
rs34831921-C	HLA	rs113705304	chr6:32590453	0.977	Rheumatoid arthritis	Okada Y	24390342	2014	6.8e-25
rs34831921-C	HLA	rs113705304	chr6:32590453	0.977	Rheumatoid arthritis	Okada Y	24390342	2014	3.3e-84
rs34831921-C	HLA	rs113705304	chr6:32590453	0.977	Rheumatoid arthritis	Okada Y	24390342	2014	3.4e-97
rs34831921-C	HLA	rs35508382	chr6:32593144	0.977	Rheumatoid arthritis	Okada Y	24390342	2014	1.7e-25
rs34831921-C	HLA	rs35508382	chr6:32593144	0.977	Rheumatoid arthritis	Okada Y	24390342	2014	1.8e-82
rs34831921-C	HLA	rs35508382	chr6:32593144	0.977	Rheumatoid arthritis	Okada Y	24390342	2014	1.5e-96
rs34831921-C	HLA	rs34967069	chr6:32591248	0.966	Rheumatoid arthritis	Okada Y	24390342	2014	1e-24
rs34831921-C	HLA	rs34967069	chr6:32591248	0.966	Rheumatoid arthritis	Okada Y	24390342	2014	7.7e-84
rs34831921-C	HLA	rs34967069	chr6:32591248	0.966	Rheumatoid arthritis	Okada Y	24390342	2014	4.3e-97
rs34831921-C	HLA	rs35001273	chr6:32591664	0.966	Rheumatoid arthritis	Okada Y	24390342	2014	1.2e-24
rs34831921-C	HLA	rs35001273	chr6:32591664	0.966	Rheumatoid arthritis	Okada Y	24390342	2014	2e-82
rs34831921-C	HLA	rs35001273	chr6:32591664	0.966	Rheumatoid arthritis	Okada Y	24390342	2014	2.2e-96
rs34831921-C	HLA	rs35867827	chr6:32592068	0.966	Rheumatoid arthritis	Okada Y	24390342	2014	7.2e-25
rs34831921-C	HLA	rs35867827	chr6:32592068	0.966	Rheumatoid arthritis	Okada Y	24390342	2014	2.1e-82
rs34831921-C	HLA	rs35867827	chr6:32592068	0.966	Rheumatoid arthritis	Okada Y	24390342	2014	6.3e-96
rs34831921-C	HLA	rs35224566	chr6:32592313	0.944	Rheumatoid arthritis	Okada Y	24390342	2014	5.6e-25
rs34831921-C	HLA	rs35224566	chr6:32592313	0.944	Rheumatoid arthritis	Okada Y	24390342	2014	2.1e-82
rs34831921-C	HLA	rs35224566	chr6:32592313	0.944	Rheumatoid arthritis	Okada Y	24390342	2014	4.5e-96
rs34831921-C	HLA	rs78503004	chr6:32594103	0.944	Rheumatoid arthritis	Okada Y	24390342	2014	1.4e-25
rs34831921-C	HLA	rs78503004	chr6:32594103	0.944	Rheumatoid arthritis	Okada Y	24390342	2014	1.4e-82
rs34831921-C	HLA	rs78503004	chr6:32594103	0.944	Rheumatoid arthritis	Okada Y	24390342	2014	1.2e-96
rs34831921-C	HLA	rs28584179	chr6:32626119	0.944	Rheumatoid arthritis	Okada Y	24390342	2014	2.6e-68
rs34831921-C	HLA	rs28584179	chr6:32626119	0.944	Rheumatoid arthritis	Okada Y	24390342	2014	2.2e-68
rs34831921-C	HLA	rs114786106	chr6:32596878	0.932	Rheumatoid arthritis	Okada Y	24390342	2014	1.7e-25
rs34831921-C	HLA	rs114786106	chr6:32596878	0.932	Rheumatoid arthritis	Okada Y	24390342	2014	3.6e-80
rs34831921-C	HLA	rs114786106	chr6:32596878	0.932	Rheumatoid arthritis	Okada Y	24390342	2014	1.5e-93
rs34831921-C	HLA	rs73728889	chr6:32596856	0.921	Rheumatoid arthritis	Okada Y	24390342	2014	1.9e-25
rs34831921-C	HLA	rs73728889	chr6:32596856	0.921	Rheumatoid arthritis	Okada Y	24390342	2014	1.3e-82
rs34831921-C	HLA	rs73728889	chr6:32596856	0.921	Rheumatoid arthritis	Okada Y	24390342	2014	5.6e-97
rs34831921-C	HLA	rs73730377	chr6:32584880	0.841	Rheumatoid arthritis	Okada Y	24390342	2014	5e-84
rs34831921-C	HLA	rs73730377	chr6:32584880	0.841	Rheumatoid arthritis	Okada Y	24390342	2014	2.2e-96
rs34831921-C	HLA	rs73730372	chr6:32584581	0.841	Rheumatoid arthritis	Okada Y	24390342	2014	2.2e-83
rs34831921-C	HLA	rs73730372	chr6:32584581	0.841	Rheumatoid arthritis	Okada Y	24390342	2014	2.3e-96
rs34831921-C	HLA	rs113016235	chr6:32584977	0.832	Rheumatoid arthritis	Okada Y	24390342	2014	8.4e-85
rs34831921-C	HLA	rs113016235	chr6:32584977	0.832	Rheumatoid arthritis	Okada Y	24390342	2014	1.9e-97
rs34831921-C	HLA	rs115625939	chr6:32583584	0.827	Rheumatoid arthritis	Okada Y	24390342	2014	2.2e-84
rs34831921-C	HLA	rs115625939	chr6:32583584	0.827	Rheumatoid arthritis	Okada Y	24390342	2014	7.6e-97
rs34831921-C	HLA	rs113243185	chr6:32585071	0.816	Rheumatoid arthritis	Okada Y	24390342	2014	1.9e-84
rs34831921-C	HLA	rs113243185	chr6:32585071	0.816	Rheumatoid arthritis	Okada Y	24390342	2014	3.8e-97
rs34831921-C	HLA	rs62406305	chr6:32585371	0.745	Rheumatoid arthritis	Okada Y	24390342	2014	3.7e-92
rs34831921-C	HLA	rs62406305	chr6:32585371	0.745	Rheumatoid arthritis	Okada Y	24390342	2014	6e-104
rs34831921-C	HLA	rs10947290	chr6:32446269	0.668	Crohns disease	IBDGC	26192919	2015	0.0001331
rs34831921-C	HLA	rs10947290	chr6:32446269	0.668	Rheumatoid arthritis	Okada Y	24390342	2014	2.3e-49
rs34831921-C	HLA	rs10947290	chr6:32446269	0.668	Rheumatoid arthritis	Okada Y	24390342	2014	3.6e-58
rs34831921-C	HLA	rs28688825	chr6:32587157	0.655	Rheumatoid arthritis	Okada Y	24390342	2014	5.2e-31
rs34831921-C	HLA	rs28688825	chr6:32587157	0.655	Rheumatoid arthritis	Okada Y	24390342	2014	1.1e-66
rs34831921-C	HLA	rs28688825	chr6:32587157	0.655	Rheumatoid arthritis	Okada Y	24390342	2014	1.8e-92
rs429358-C	APOE	rs429358	chr19:45411941	1	Coronary artery disease	CARDIoGRAMplusC4D	26343387	2015	2.17e-09
rs429358-C	APOE	rs429358	chr19:45411941	1	Myocardial infarction	CARDIoGRAMplusC4D	26343387	2015	1.368e-08
rs429358-C	APOE	rs429358	chr19:45411941	1	Alzheimers disease	IGAP	24162737	2013	6.70e-536
rs429358-C	APOE	rs429358	chr19:45411941	1	Lewy body disease	Beecham GW	25188341	2014	5e-12
rs429358-C	APOE	rs429358	chr19:45411941	1	Lewy body disease	Beecham GW	25188341	2014	3e-11
rs429358-C	APOE	rs429358	chr19:45411941	1	Lewy body disease	Beecham GW	25188341	2014	1e-12
rs429358-C	APOE	rs429358	chr19:45411941	1	Alzheimer Disease	Kim S	21123754	2010	1e-06
rs429358-C	APOE	rs429358	chr19:45411941	1	Alzheimers disease biomarkers	Kim S	21123754	2010	1e-06
rs429358-C	APOE	rs429358	chr19:45411941	1	Alzheimers disease biomarkers	Ramanan VK	23419831	2013	5e-14
rs429358-C	APOE	rs429358	chr19:45411941	1	Cerebrospinal AB1 42 levels in Alzheimers disease dementia	Ramirez A	25027320	2014	4e-17
rs429358-C	APOE	rs429358	chr19:45411941	1	Age related macular degeneration	Cipriani V	22694956	2012	2.8e-06
rs429358-C	APOE	rs429358	chr19:45411941	1	Cognitive ageing	Davies G	23207651	2012	3.66e-11
rs429358-C	APOE	rs429358	chr19:45411941	1	Cognitive ageing females	Davies G	23207651	2012	1.19e-11
rs429358-C	APOE	rs429358	chr19:45411941	1	APOE apolipoprotein E	Deelen J	21418511	2011	7.42e-28
rs429358-C	APOE	rs429358	chr19:45411941	1	APOE apolipoprotein E females	Deelen J	21418511	2011	1.13e-22
rs429358-C	APOE	rs429358	chr19:45411941	1	APOE apolipoprotein E males	Deelen J	21418511	2011	2.74e-11
rs429358-C	APOE	rs429358	chr19:45411941	1	LDL cholesterol	Deelen J	21418511	2011	4.91e-05
rs429358-C	APOE	rs429358	chr19:45411941	1	Total cholesterol	Deelen J	21418511	2011	0.001
rs429358-C	APOE	rs429358	chr19:45411941	1	Late onset Alzheimers disease	Gaj	22785395	2012	1.02e-06
rs429358-C	APOE	rs429358	chr19:45411941	1	Late onset Alzheimers disease	Hu X	21390209	2011	2.74e-78
rs429358-C	APOE	rs429358	chr19:45411941	1	Plasma protein abundance pQTL of APOE UniProtP02649PeptideLGADMEDVCGR	Johnansson	23487758	2013	3.9e-12
rs429358-C	APOE	rs429358	chr19:45411941	1	Alzheimers disease age of onset	Kamboh MI	22005931	2011	3.37e-18
rs429358-C	APOE	rs429358	chr19:45411941	1	Late onset Alzheimers disease	Naj AC	20885792	2010	5.49e-58
rs429358-C	APOE	rs429358	chr19:45411941	1	Alzheimers disease	Potkin SG	19668339	2009	2.3e-16
rs429358-C	APOE	rs429358	chr19:45411941	1	Cortical amyloid beta load	Ramanan VK	23419831	2013	5.45e-14
rs429358-C	APOE	rs429358	chr19:45411941	1	Late onset Alzheimers disease	Reitz C	23571587	2013	5.5e-47
rs429358-C	APOE	rs429358	chr19:45411941	1	LDL cholesterol change with statins	Thompson	20031582	2009	4.21e-10
rs429358-C	APOE	rs429358	chr19:45411941	1	LDL cholesterol female	Wu Y	21647738	2011	2.3e-07
rs429358-C	APOE	rs429358	chr19:45411941	1	Plasma C reactive protein female	Wu Y	21647738	2011	0.0001
rs429358-C	APOE	rs429358	chr19:45411941	1	Total cholesterol females	Wu Y	21647738	2011	2.7e-05
rs429358-C	APOE	rs769449	chr19:45410002	0.766	Coronary artery disease	CARDIoGRAMplusC4D	26343387	2015	6.13e-08
rs429358-C	APOE	rs769449	chr19:45410002	0.766	Myocardial infarction	CARDIoGRAMplusC4D	26343387	2015	3.009e-06
rs429358-C	APOE	rs769449	chr19:45410002	0.766	BMI	GIANT	25673413	2015	1.29e-06
rs429358-C	APOE	rs769449	chr19:45410002	0.766	BMI	GIANT	25673413	2015	4.425e-07
rs429358-C	APOE	rs769449	chr19:45410002	0.766	BMI in males	GIANT	25673413	2015	2.404e-05
rs429358-C	APOE	rs769449	chr19:45410002	0.766	Hip circumference	GIANT	25673412	2015	0.00036
rs429358-C	APOE	rs769449	chr19:45410002	0.766	Hip circumference	GIANT	25673412	2015	0.00031
rs429358-C	APOE	rs769449	chr19:45410002	0.766	Waist circumference	GIANT	25673412	2015	1.5e-07
rs429358-C	APOE	rs769449	chr19:45410002	0.766	Waist circumference	GIANT	25673412	2015	1.7e-07
rs429358-C	APOE	rs769449	chr19:45410002	0.766	Waist circumference in males	GIANT	25673412	2015	0.00013
rs429358-C	APOE	rs769449	chr19:45410002	0.766	Waist hip ratio	GIANT	25673412	2015	4e-08
rs429358-C	APOE	rs769449	chr19:45410002	0.766	Waist hip ratio	GIANT	25673412	2015	9.6e-08
rs429358-C	APOE	rs769449	chr19:45410002	0.766	Waist hip ratio adjusted for BMI	GIANT	25673412	2015	0.00045
rs429358-C	APOE	rs769449	chr19:45410002	0.766	HDL	GLGC	24097068	2013	6.791e-17
rs429358-C	APOE	rs769449	chr19:45410002	0.766	LDL	GLGC	24097068	2013	4.9e-161
rs429358-C	APOE	rs769449	chr19:45410002	0.766	Total cholesterol	GLGC	24097068	2013	6.77e-103
rs429358-C	APOE	rs769449	chr19:45410002	0.766	Triglycerides	GLGC	24097068	2013	3.15e-09
rs429358-C	APOE	rs769449	chr19:45410002	0.766	Alzheimers disease	IGAP	24162737	2013	9.86e-523
rs429358-C	APOE	rs769449	chr19:45410002	0.766	Alzheimers disease biomarkers	Cruchaga C	23562540	2013	2e-18
rs429358-C	APOE	rs769449	chr19:45410002	0.766	Alzheimers disease biomarkers	Cruchaga C	23562540	2013	2e-16
rs429358-C	APOE	rs769449	chr19:45410002	0.766	C reactive protein	Ridker PM	18439548	2008	9e-21
rs429358-C	APOE	rs769449	chr19:45410002	0.766	C Reactive Protein	Ridker PM	18439548	2008	9e-21
rs429358-C	APOE	rs769449	chr19:45410002	0.766	Cognitive decline age related	Zhang C	24468470	2013	5e-19
rs429358-C	APOE	rs769449	chr19:45410002	0.766	Total cholesterol	Asselbergs	23063622	2012	5.1e-07
rs429358-C	APOE	rs769449	chr19:45410002	0.766	APOB apolipoprotein B	Chasman	19802338	2008	2.4e-16
rs429358-C	APOE	rs769449	chr19:45410002	0.766	APOA1 assay lipoprotein fraction concentration	Chasman DI	19936222	2009	2.8e-11
rs429358-C	APOE	rs769449	chr19:45410002	0.766	APOA1 assay lipoprotein fraction concentration in fasting sample	Chasman DI	19936222	2009	1.1e-11
rs429358-C	APOE	rs769449	chr19:45410002	0.766	APOB assay lipoprotein fraction concentration in fasting sample	Chasman DI	19936222	2009	1.1e-36
rs429358-C	APOE	rs769449	chr19:45410002	0.766	HDL cholesterol lipoprotein fraction concentration	Chasman DI	19936222	2009	2.19e-11
rs429358-C	APOE	rs769449	chr19:45410002	0.766	HDL cholesterol lipoprotein fraction concentration by NMR	Chasman DI	19936222	2009	2.2e-12
rs429358-C	APOE	rs769449	chr19:45410002	0.766	HDL cholesterol lipoprotein fraction concentration by NMR in fasting sample	Chasman DI	19936222	2009	2.36e-11
rs429358-C	APOE	rs769449	chr19:45410002	0.766	HDL cholesterol lipoprotein fraction concentration in fasting sample	Chasman DI	19936222	2009	2.3e-10
rs429358-C	APOE	rs769449	chr19:45410002	0.766	LDL cholesterol mean size lipoprotein fraction concentration	Chasman DI	19936222	2009	1.49e-09
rs429358-C	APOE	rs769449	chr19:45410002	0.766	LDL cholesterol small lipoprotein fraction concentration	Chasman DI	19936222	2009	7e-27
rs429358-C	APOE	rs769449	chr19:45410002	0.766	LDL cholesterol small lipoprotein fraction concentration in fasting sample	Chasman DI	19936222	2009	1.37e-21
rs429358-C	APOE	rs769449	chr19:45410002	0.766	LDL cholesterol total lipoprotein fraction concentration	Chasman DI	19936222	2009	1.1e-44
rs429358-C	APOE	rs769449	chr19:45410002	0.766	LDL cholesterol total lipoprotein fraction concentration in fasting sample	Chasman DI	19936222	2009	1.7e-33
rs429358-C	APOE	rs769449	chr19:45410002	0.766	Cerebrospinal fluid CSF amyloid beta Ab42	Cruchaga C	23562540	2013	9.02e-47
rs429358-C	APOE	rs769449	chr19:45410002	0.766	Cerebrospinal fluid CSF ptau	Cruchaga C	23562540	2013	2.1e-18
rs429358-C	APOE	rs769449	chr19:45410002	0.766	Cerebrospinal fluid CSF ptau in patients with clinical dementia rating 0	Cruchaga C	23562540	2013	1.54e-06
rs429358-C	APOE	rs769449	chr19:45410002	0.766	Cerebrospinal fluid CSF ptau in patients with clinical dementia rating 0	Cruchaga C	23562540	2013	3.38e-06
rs429358-C	APOE	rs769449	chr19:45410002	0.766	Cerebrospinal fluid CSF ptau in patients with high amyloid beta Ab42	Cruchaga C	23562540	2013	7.98e-05
rs429358-C	APOE	rs769449	chr19:45410002	0.766	Cerebrospinal fluid CSF tau	Cruchaga C	23562540	2013	1.95e-16
rs429358-C	APOE	rs769449	chr19:45410002	0.766	Cerebrospinal fluid CSF tau in patients with clinical dementia rating 0	Cruchaga C	23562540	2013	1.77e-05
rs429358-C	APOE	rs769449	chr19:45410002	0.766	Cerebrospinal fluid CSF tau in patients with clinical dementia rating 0	Cruchaga C	23562540	2013	0.000486
rs429358-C	APOE	rs769449	chr19:45410002	0.766	Cerebrospinal fluid CSF tau in patients with high amyloid beta Ab42	Cruchaga C	23562540	2013	6.58e-05
rs429358-C	APOE	rs769449	chr19:45410002	0.766	Cognitive ageing	Davies G	23207651	2012	2.51e-10
rs429358-C	APOE	rs769449	chr19:45410002	0.766	Cognitive ageing females	Davies G	23207651	2012	1.62e-10
rs429358-C	APOE	rs769449	chr19:45410002	0.766	Generalized vitiligo	Jin Y	22561518	2012	1.81e-07
rs429358-C	APOE	rs769449	chr19:45410002	0.766	Serum ApoB	Kettunen J	22286219	2012	1.03e-13
rs429358-C	APOE	rs769449	chr19:45410002	0.766	Serum Est C	Kettunen J	22286219	2012	4.42e-12
rs429358-C	APOE	rs769449	chr19:45410002	0.766	Serum IDL C	Kettunen J	22286219	2012	2.05e-13
rs429358-C	APOE	rs769449	chr19:45410002	0.766	Serum IDL C eFR	Kettunen J	22286219	2012	9.8e-13
rs429358-C	APOE	rs769449	chr19:45410002	0.766	Serum IDL FC	Kettunen J	22286219	2012	1.22e-12
rs429358-C	APOE	rs769449	chr19:45410002	0.766	Serum IDL L	Kettunen J	22286219	2012	7.99e-13
rs429358-C	APOE	rs769449	chr19:45410002	0.766	Serum IDL P	Kettunen J	22286219	2012	3.46e-12
rs429358-C	APOE	rs769449	chr19:45410002	0.766	Serum IDL PL	Kettunen J	22286219	2012	5.1e-13
rs429358-C	APOE	rs769449	chr19:45410002	0.766	Serum LA	Kettunen J	22286219	2012	1.75e-12
rs429358-C	APOE	rs769449	chr19:45410002	0.766	Serum LDL C	Kettunen J	22286219	2012	3.59e-22
rs429358-C	APOE	rs769449	chr19:45410002	0.766	Serum LDL C eFR	Kettunen J	22286219	2012	5.43e-15
rs429358-C	APOE	rs769449	chr19:45410002	0.766	Serum L LDL C	Kettunen J	22286219	2012	5.25e-20
rs429358-C	APOE	rs769449	chr19:45410002	0.766	Serum L LDL CE	Kettunen J	22286219	2012	2.2e-19
rs429358-C	APOE	rs769449	chr19:45410002	0.766	Serum L LDL FC	Kettunen J	22286219	2012	4.43e-20
rs429358-C	APOE	rs769449	chr19:45410002	0.766	Serum L LDL L	Kettunen J	22286219	2012	1.28e-19
rs429358-C	APOE	rs769449	chr19:45410002	0.766	Serum L LDL P	Kettunen J	22286219	2012	3.19e-19
rs429358-C	APOE	rs769449	chr19:45410002	0.766	Serum L LDL PL	Kettunen J	22286219	2012	4.8e-18
rs429358-C	APOE	rs769449	chr19:45410002	0.766	Serum M HDL LS HDL L	Kettunen J	22286219	2012	2.71e-13
rs429358-C	APOE	rs769449	chr19:45410002	0.766	Serum M LDL C	Kettunen J	22286219	2012	5.14e-23
rs429358-C	APOE	rs769449	chr19:45410002	0.766	Serum M LDL CE	Kettunen J	22286219	2012	1.12e-21
rs429358-C	APOE	rs769449	chr19:45410002	0.766	Serum M LDL CM LDL PL	Kettunen J	22286219	2012	3.05e-25
rs429358-C	APOE	rs769449	chr19:45410002	0.766	Serum M LDL L	Kettunen J	22286219	2012	9.94e-23
rs429358-C	APOE	rs769449	chr19:45410002	0.766	Serum M LDL P	Kettunen J	22286219	2012	3.3e-22
rs429358-C	APOE	rs769449	chr19:45410002	0.766	Serum M LDL PL	Kettunen J	22286219	2012	1.01e-18
rs429358-C	APOE	rs769449	chr19:45410002	0.766	Serum Serum C	Kettunen J	22286219	2012	3.59e-12
rs429358-C	APOE	rs769449	chr19:45410002	0.766	Serum S LDL C	Kettunen J	22286219	2012	1.43e-23
rs429358-C	APOE	rs769449	chr19:45410002	0.766	Serum S LDL L	Kettunen J	22286219	2012	3.08e-23
rs429358-C	APOE	rs769449	chr19:45410002	0.766	Serum S LDL P	Kettunen J	22286219	2012	3.42e-21
rs429358-C	APOE	rs769449	chr19:45410002	0.766	Serum Tot C	Kettunen J	22286219	2012	5e-12
rs429358-C	APOE	rs769449	chr19:45410002	0.766	Plasma C reactive protein female	Ridker PM	18439548	2008	8.9e-21
rs429358-C	APOE	rs10414043	chr19:45415713	0.759	Coronary artery disease	CARDIoGRAMplusC4D	26343387	2015	2.23e-08
rs429358-C	APOE	rs10414043	chr19:45415713	0.759	Myocardial infarction	CARDIoGRAMplusC4D	26343387	2015	3.832e-07
rs429358-C	APOE	rs10414043	chr19:45415713	0.759	Alzheimers disease	IGAP	24162737	2013	1.15e-522
rs429358-C	APOE	rs7256200	chr19:45415935	0.751	Coronary artery disease	CARDIoGRAMplusC4D	26343387	2015	1.78e-08
rs429358-C	APOE	rs7256200	chr19:45415935	0.751	Myocardial infarction	CARDIoGRAMplusC4D	26343387	2015	2.911e-07
rs429358-C	APOE	rs7256200	chr19:45415935	0.751	HDL	GLGC	24097068	2013	2.576e-06
rs429358-C	APOE	rs7256200	chr19:45415935	0.751	Total cholesterol	GLGC	24097068	2013	2.816e-58
rs429358-C	APOE	rs7256200	chr19:45415935	0.751	Alzheimers disease	IGAP	24162737	2013	1.80e-520
rs429358-C	APOE	rs7256200	chr19:45415935	0.751	Serum ApoB	Kettunen J	22286219	2012	7.4e-14
rs429358-C	APOE	rs7256200	chr19:45415935	0.751	Serum Est C	Kettunen J	22286219	2012	1.98e-12
rs429358-C	APOE	rs7256200	chr19:45415935	0.751	Serum IDL C	Kettunen J	22286219	2012	3.3e-14
rs429358-C	APOE	rs7256200	chr19:45415935	0.751	Serum IDL C eFR	Kettunen J	22286219	2012	1.21e-12
rs429358-C	APOE	rs7256200	chr19:45415935	0.751	Serum IDL FC	Kettunen J	22286219	2012	2.13e-13
rs429358-C	APOE	rs7256200	chr19:45415935	0.751	Serum IDL L	Kettunen J	22286219	2012	1.33e-13
rs429358-C	APOE	rs7256200	chr19:45415935	0.751	Serum IDL P	Kettunen J	22286219	2012	6.72e-13
rs429358-C	APOE	rs7256200	chr19:45415935	0.751	Serum IDL PL	Kettunen J	22286219	2012	1.01e-13
rs429358-C	APOE	rs7256200	chr19:45415935	0.751	Serum LA	Kettunen J	22286219	2012	2.92e-12
rs429358-C	APOE	rs7256200	chr19:45415935	0.751	Serum LDL C	Kettunen J	22286219	2012	2.03e-22
rs429358-C	APOE	rs7256200	chr19:45415935	0.751	Serum LDL C eFR	Kettunen J	22286219	2012	9.38e-16
rs429358-C	APOE	rs7256200	chr19:45415935	0.751	Serum L LDL C	Kettunen J	22286219	2012	1.88e-20
rs429358-C	APOE	rs7256200	chr19:45415935	0.751	Serum L LDL CE	Kettunen J	22286219	2012	8.64e-20
rs429358-C	APOE	rs7256200	chr19:45415935	0.751	Serum L LDL FC	Kettunen J	22286219	2012	1.32e-20
rs429358-C	APOE	rs7256200	chr19:45415935	0.751	Serum L LDL L	Kettunen J	22286219	2012	4.63e-20
rs429358-C	APOE	rs7256200	chr19:45415935	0.751	Serum L LDL P	Kettunen J	22286219	2012	1.13e-19
rs429358-C	APOE	rs7256200	chr19:45415935	0.751	Serum L LDL PL	Kettunen J	22286219	2012	1.35e-18
rs429358-C	APOE	rs7256200	chr19:45415935	0.751	Serum M HDL LS HDL L	Kettunen J	22286219	2012	7.82e-13
rs429358-C	APOE	rs7256200	chr19:45415935	0.751	Serum M LDL C	Kettunen J	22286219	2012	4.05e-23
rs429358-C	APOE	rs7256200	chr19:45415935	0.751	Serum M LDL CE	Kettunen J	22286219	2012	8.41e-22
rs429358-C	APOE	rs7256200	chr19:45415935	0.751	Serum M LDL CM LDL PL	Kettunen J	22286219	2012	3.41e-25
rs429358-C	APOE	rs7256200	chr19:45415935	0.751	Serum M LDL L	Kettunen J	22286219	2012	7.77e-23
rs429358-C	APOE	rs7256200	chr19:45415935	0.751	Serum M LDL P	Kettunen J	22286219	2012	2.64e-22
rs429358-C	APOE	rs7256200	chr19:45415935	0.751	Serum M LDL PL	Kettunen J	22286219	2012	5.68e-19
rs429358-C	APOE	rs7256200	chr19:45415935	0.751	Serum Serum C	Kettunen J	22286219	2012	1.28e-12
rs429358-C	APOE	rs7256200	chr19:45415935	0.751	Serum S LDL C	Kettunen J	22286219	2012	1.52e-23
rs429358-C	APOE	rs7256200	chr19:45415935	0.751	Serum S LDL L	Kettunen J	22286219	2012	3.37e-23
rs429358-C	APOE	rs7256200	chr19:45415935	0.751	Serum S LDL P	Kettunen J	22286219	2012	4.09e-21
rs429358-C	APOE	rs7256200	chr19:45415935	0.751	Serum Tot C	Kettunen J	22286219	2012	2.05e-12
rs429358-C	APOE	rs6857	chr19:45392254	0.69	Coronary artery disease	CARDIoGRAMplusC4D	26343387	2015	6.83e-08
rs429358-C	APOE	rs6857	chr19:45392254	0.69	Myocardial infarction	CARDIoGRAMplusC4D	26343387	2015	8.829e-07
rs429358-C	APOE	rs6857	chr19:45392254	0.69	Age-related macular degeneration	Fritsche L	23455636	2013	2.804e-13
rs429358-C	APOE	rs6857	chr19:45392254	0.69	Geographic atrophy	Fritsche L	23455636	2013	3.717e-06
rs429358-C	APOE	rs6857	chr19:45392254	0.69	Neovascularization	Fritsche L	23455636	2013	5.173e-08
rs429358-C	APOE	rs6857	chr19:45392254	0.69	BMI	GIANT	25673413	2015	0.0001303
rs429358-C	APOE	rs6857	chr19:45392254	0.69	BMI	GIANT	25673413	2015	0.0001028
rs429358-C	APOE	rs6857	chr19:45392254	0.69	BMI in females	GIANT	25673413	2015	1.683e-05
rs429358-C	APOE	rs6857	chr19:45392254	0.69	BMI in females greater than 50 years of age	GIANT	26426971	2015	6.1e-11
rs429358-C	APOE	rs6857	chr19:45392254	0.69	BMI in males greater than 50 years of age	GIANT	26426971	2015	0.00048
rs429358-C	APOE	rs6857	chr19:45392254	0.69	Waist circumference	GIANT	25673412	2015	8.3e-05
rs429358-C	APOE	rs6857	chr19:45392254	0.69	Waist circumference	GIANT	25673412	2015	0.00012
rs429358-C	APOE	rs6857	chr19:45392254	0.69	Waist circumference in females	GIANT	23754948	2013	0.00076
rs429358-C	APOE	rs6857	chr19:45392254	0.69	Waist circumference in females	GIANT	25673412	2015	3.1e-05
rs429358-C	APOE	rs6857	chr19:45392254	0.69	Waist hip ratio	GIANT	25673412	2015	1.7e-05
rs429358-C	APOE	rs6857	chr19:45392254	0.69	Waist hip ratio	GIANT	25673412	2015	1.3e-05
rs429358-C	APOE	rs6857	chr19:45392254	0.69	Waist hip ratio adjusted for BMI	GIANT	25673412	2015	7.8e-05
rs429358-C	APOE	rs6857	chr19:45392254	0.69	Waist hip ratio adjusted for BMI in females greater than 50 years of age	GIANT	26426971	2015	0.00058
rs429358-C	APOE	rs6857	chr19:45392254	0.69	Waist hip ratio in females	GIANT	23754948	2013	0.00095
rs429358-C	APOE	rs6857	chr19:45392254	0.69	Waist hip ratio in females	GIANT	25673412	2015	9e-05
rs429358-C	APOE	rs6857	chr19:45392254	0.69	HDL	GLGC	20686565	2010	5.514e-18
rs429358-C	APOE	rs6857	chr19:45392254	0.69	HDL	GLGC	24097068	2013	2.625e-17
rs429358-C	APOE	rs6857	chr19:45392254	0.69	LDL	GLGC	20686565	2010	1.62e-110
rs429358-C	APOE	rs6857	chr19:45392254	0.69	LDL	GLGC	24097068	2013	5.12e-110
rs429358-C	APOE	rs6857	chr19:45392254	0.69	Total cholesterol	GLGC	20686565	2010	6.128e-86
rs429358-C	APOE	rs6857	chr19:45392254	0.69	Total cholesterol	GLGC	24097068	2013	1.702e-86
rs429358-C	APOE	rs6857	chr19:45392254	0.69	Triglycerides	GLGC	20686565	2010	4.277e-21
rs429358-C	APOE	rs6857	chr19:45392254	0.69	Triglycerides	GLGC	24097068	2013	4.548e-19
rs429358-C	APOE	rs6857	chr19:45392254	0.69	Alzheimers disease	IGAP	24162737	2013	2.50e-575
rs429358-C	APOE	rs6857	chr19:45392254	0.69	Body fat percentage	Lu Y	26833246	2016	6.842e-09
rs429358-C	APOE	rs6857	chr19:45392254	0.69	Cerebral amyloid angiopathy	Beecham GW	25188341	2014	3e-21
rs429358-C	APOE	rs6857	chr19:45392254	0.69	Dementia and core Alzheimers disease neuropathologic changes	Beecham GW	25188341	2014	3e-38
rs429358-C	APOE	rs6857	chr19:45392254	0.69	Dementia and core Alzheimers disease neuropathologic changes	Beecham GW	25188341	2014	2e-62
rs429358-C	APOE	rs6857	chr19:45392254	0.69	Neuritic plaque	Beecham GW	25188341	2014	2e-27
rs429358-C	APOE	rs6857	chr19:45392254	0.69	Neuritic plaque	Beecham GW	25188341	2014	3e-47
rs429358-C	APOE	rs6857	chr19:45392254	0.69	Neurofibrillary tangles	Beecham GW	25188341	2014	5e-47
rs429358-C	APOE	rs6857	chr19:45392254	0.69	Neurofibrillary tangles	Beecham GW	25188341	2014	5e-44
rs429358-C	APOE	rs6857	chr19:45392254	0.69	Verbal declarative memory	Debette S	25648963	2014	4e-13
rs429358-C	APOE	rs6857	chr19:45392254	0.69	Frontotemporal dementia	Ferrari R	26154020	2015	8e-06
rs429358-C	APOE	rs6857	chr19:45392254	0.69	Age related macular degeneration	Holliday EG	23326517	2013	1e-06
rs429358-C	APOE	rs6857	chr19:45392254	0.69	Alzheimer Disease	Kamboh MI	22005931	2011	2e-10
rs429358-C	APOE	rs6857	chr19:45392254	0.69	Alzheimers disease biomarkers	Ramanan VK	23419831	2013	1e-10
rs429358-C	APOE	rs6857	chr19:45392254	0.69	HDL cholesterol	Asselbergs	23063622	2012	4.15e-07
rs429358-C	APOE	rs6857	chr19:45392254	0.69	LDL cholesterol	Asselbergs	23063622	2012	3.71e-10
rs429358-C	APOE	rs6857	chr19:45392254	0.69	Total cholesterol	Asselbergs	23063622	2012	1.49e-11
rs429358-C	APOE	rs6857	chr19:45392254	0.69	LDL cholesterol	Barber M	20339536	2010	1.467e-05
rs429358-C	APOE	rs6857	chr19:45392254	0.69	LDL cholesterol change with statins	Barber M	20339536	2010	1.5e-05
rs429358-C	APOE	rs6857	chr19:45392254	0.69	Total cholesterol	Barber M	20339536	2010	0.0005622
rs429358-C	APOE	rs6857	chr19:45392254	0.69	LDL cholesterol response to statins	Deshmukh HA	22368281	2012	5.61e-08
rs429358-C	APOE	rs6857	chr19:45392254	0.69	LDL cholesterol response to statins first post treatment LDL cholesterol	Deshmukh HA	22368281	2012	5.89e-06
rs429358-C	APOE	rs6857	chr19:45392254	0.69	Advanced age related macular degeneration	Fritsche L	23455636	2013	2.804e-13
rs429358-C	APOE	rs6857	chr19:45392254	0.69	Advanced age related macular degeneration choroidal neovascularization vs no AMD	Fritsche L	23455636	2013	5.173e-08
rs429358-C	APOE	rs6857	chr19:45392254	0.69	Advanced age related macular degeneration geographic atrophy	Fritsche L	23455636	2013	3.717e-06
rs429358-C	APOE	rs6857	chr19:45392254	0.69	HDL cholesterol	GLGC	20686565	2010	5.514e-18
rs429358-C	APOE	rs6857	chr19:45392254	0.69	LDL cholesterol	GLGC	20686565	2010	1.62e-110
rs429358-C	APOE	rs6857	chr19:45392254	0.69	Total cholesterol	GLGC	20686565	2010	6.128e-86
rs429358-C	APOE	rs6857	chr19:45392254	0.69	Triglycerides	GLGC	20686565	2010	4.277e-21
rs429358-C	APOE	rs6857	chr19:45392254	0.69	Lp PLA2 activity	Grallert H	22003152	2011	1.43e-15
rs429358-C	APOE	rs6857	chr19:45392254	0.69	Age related macular degeneration	Holliday EG	23326517	2013	9.7e-07
rs429358-C	APOE	rs6857	chr19:45392254	0.69	Alzheimers disease with psychotic symptoms Alzheimers disease with psychotic symptoms v controls	Hollingworth P	22005930	2011	1.25e-51
rs429358-C	APOE	rs6857	chr19:45392254	0.69	Alzheimers disease age of onset	Kamboh MI	22005931	2011	4.85e-15
rs429358-C	APOE	rs6857	chr19:45392254	0.69	Late onset Alzheimers disease	Kamboh MI	22832961	2012	4.64e-134
rs429358-C	APOE	rs6857	chr19:45392254	0.69	HDL cholesterol	Kathiresan S	19060906	2008	0.0001123
rs429358-C	APOE	rs6857	chr19:45392254	0.69	LDL cholesterol	Kathiresan S	19060906	2008	6.78e-18
rs429358-C	APOE	rs6857	chr19:45392254	0.69	Late onset Alzheimers disease	Logue MW	22159054	2011	1.49e-108
rs429358-C	APOE	rs6857	chr19:45392254	0.69	Hippocampal volume total cerebral volume white matter hyperintensities in Alzheimers disease patients	Melville SA	22745009	2012	9.41e-06
rs429358-C	APOE	rs6857	chr19:45392254	0.69	Late onset Alzheimers disease	Naj AC	21460841	2011	2.17981762945158e-320
rs429358-C	APOE	rs6857	chr19:45392254	0.69	Parkinsons disease	Pankratz N	22451204	2012	5.92e-05
rs429358-C	APOE	rs6857	chr19:45392254	0.69	Cortical amyloid beta load	Ramanan VK	23419831	2013	1.06e-10
rs429358-C	APOE	rs6857	chr19:45392254	0.69	Alzheimers disease	Seshadri S	20460622	2010	1e-153
rs429358-C	APOE	rs6857	chr19:45392254	0.69	Alzheimers disease	Sherva	21098978	2010	2.6e-44
rs429358-C	APOE	rs6857	chr19:45392254	0.69	LDL cholesterol	Willer CJ	18193043	2008	5.5e-22
rs429358-C	APOE	rs12721051	chr19:45422160	0.686	Coronary artery disease	CARDIoGRAMplusC4D	26343387	2015	1.98e-10
rs429358-C	APOE	rs12721051	chr19:45422160	0.686	Myocardial infarction	CARDIoGRAMplusC4D	26343387	2015	8.258e-08
rs429358-C	APOE	rs12721051	chr19:45422160	0.686	Alzheimers disease	IGAP	24162737	2013	7.79e-482
rs429358-C	APOE	rs56131196	chr19:45422846	0.686	Coronary artery disease	CARDIoGRAMplusC4D	26343387	2015	8.24e-11
rs429358-C	APOE	rs56131196	chr19:45422846	0.686	Myocardial infarction	CARDIoGRAMplusC4D	26343387	2015	3.914e-08
rs429358-C	APOE	rs56131196	chr19:45422846	0.686	HDL	GLGC	24097068	2013	4.403e-10
rs429358-C	APOE	rs56131196	chr19:45422846	0.686	LDL	GLGC	24097068	2013	4.85e-139
rs429358-C	APOE	rs56131196	chr19:45422846	0.686	Total cholesterol	GLGC	24097068	2013	8.55e-103
rs429358-C	APOE	rs56131196	chr19:45422846	0.686	Triglycerides	GLGC	24097068	2013	3.456e-08
rs429358-C	APOE	rs56131196	chr19:45422846	0.686	Alzheimers disease	IGAP	24162737	2013	1.96e-454
rs429358-C	APOE	rs4420638	chr19:45422946	0.686	Coronary artery disease	CARDIoGRAM	21378990	2011	0.0002141
rs429358-C	APOE	rs4420638	chr19:45422946	0.686	Coronary artery disease	CARDIoGRAMplusC4D	26343387	2015	7.07e-11
rs429358-C	APOE	rs4420638	chr19:45422946	0.686	Myocardial infarction	CARDIoGRAMplusC4D	26343387	2015	4.467e-08
rs429358-C	APOE	rs4420638	chr19:45422946	0.686	Type II diabetes	DIAGRAM	24509480	2014	2e-07
rs429358-C	APOE	rs4420638	chr19:45422946	0.686	Age-related macular degeneration	Fritsche L	23455636	2013	3.163e-15
rs429358-C	APOE	rs4420638	chr19:45422946	0.686	Geographic atrophy	Fritsche L	23455636	2013	1.896e-09
rs429358-C	APOE	rs4420638	chr19:45422946	0.686	Neovascularization	Fritsche L	23455636	2013	2.783e-08
rs429358-C	APOE	rs4420638	chr19:45422946	0.686	BMI	GIANT	25673413	2015	0.0005011
rs429358-C	APOE	rs4420638	chr19:45422946	0.686	BMI	GIANT	25673413	2015	0.0004559
rs429358-C	APOE	rs4420638	chr19:45422946	0.686	BMI in females	GIANT	25673413	2015	0.0003582
rs429358-C	APOE	rs4420638	chr19:45422946	0.686	BMI in females greater than 50 years of age	GIANT	26426971	2015	5.3e-10
rs429358-C	APOE	rs4420638	chr19:45422946	0.686	BMI in males greater than 50 years of age	GIANT	26426971	2015	0.00077
rs429358-C	APOE	rs4420638	chr19:45422946	0.686	Waist circumference	GIANT	25673412	2015	0.00045
rs429358-C	APOE	rs4420638	chr19:45422946	0.686	Waist circumference	GIANT	25673412	2015	0.00043
rs429358-C	APOE	rs4420638	chr19:45422946	0.686	Waist circumference in females	GIANT	25673412	2015	7.7e-05
rs429358-C	APOE	rs4420638	chr19:45422946	0.686	Waist hip ratio	GIANT	25673412	2015	7.6e-06
rs429358-C	APOE	rs4420638	chr19:45422946	0.686	Waist hip ratio	GIANT	25673412	2015	4.9e-06
rs429358-C	APOE	rs4420638	chr19:45422946	0.686	Waist hip ratio adjusted for BMI	GIANT	25673412	2015	1.8e-06
rs429358-C	APOE	rs4420638	chr19:45422946	0.686	Waist hip ratio adjusted for BMI in females greater than 50 years of age	GIANT	26426971	2015	3.4e-05
rs429358-C	APOE	rs4420638	chr19:45422946	0.686	Waist hip ratio in females	GIANT	23754948	2013	9.02e-05
rs429358-C	APOE	rs4420638	chr19:45422946	0.686	Waist hip ratio in females	GIANT	25673412	2015	2.4e-06
rs429358-C	APOE	rs4420638	chr19:45422946	0.686	HDL	GLGC	20686565	2010	4.397e-21
rs429358-C	APOE	rs4420638	chr19:45422946	0.686	HDL	GLGC	24097068	2013	1.724e-21
rs429358-C	APOE	rs4420638	chr19:45422946	0.686	LDL	GLGC	20686565	2010	8.72e-147
rs429358-C	APOE	rs4420638	chr19:45422946	0.686	LDL	GLGC	24097068	2013	1.51e-178
rs429358-C	APOE	rs4420638	chr19:45422946	0.686	Total cholesterol	GLGC	20686565	2010	5.2e-111
rs429358-C	APOE	rs4420638	chr19:45422946	0.686	Total cholesterol	GLGC	24097068	2013	1.14e-149
rs429358-C	APOE	rs4420638	chr19:45422946	0.686	Triglycerides	GLGC	20686565	2010	5.444e-22
rs429358-C	APOE	rs4420638	chr19:45422946	0.686	Triglycerides	GLGC	24097068	2013	1.554e-14
rs429358-C	APOE	rs4420638	chr19:45422946	0.686	Alzheimers disease	IGAP	24162737	2013	1.67e-396
rs429358-C	APOE	rs4420638	chr19:45422946	0.686	Body fat percentage	Lu Y	26833246	2016	3.924e-05
rs429358-C	APOE	rs4420638	chr19:45422946	0.686	Fasting glucose	MAGIC	22885924	2012	0.000307
rs429358-C	APOE	rs56131196	chr19:45422846	0.686	Alzheimers disease biomarkers	Ramanan VK	23419831	2013	4e-12
rs429358-C	APOE	rs56131196	chr19:45422846	0.686	Cortical amyloid beta load	Ramanan VK	23419831	2013	4.06e-12
rs429358-C	APOE	rs4420638	chr19:45422946	0.686	Cholesterol LDL	Burkhardt R	18802019	2008	2e-07
rs429358-C	APOE	rs4420638	chr19:45422946	0.686	LDL cholesterol	Burkhardt R	18802019	2008	2e-07
rs429358-C	APOE	rs4420638	chr19:45422946	0.686	Alzheimer Disease	Coon KD	17474819	2007	1e-39
rs429358-C	APOE	rs4420638	chr19:45422946	0.686	Alzheimers disease late onset	Coon KD	17474819	2007	1e-39
rs429358-C	APOE	rs4420638	chr19:45422946	0.686	Verbal declarative memory	Debette S	25648963	2014	6e-13
rs429358-C	APOE	rs4420638	chr19:45422946	0.686	Verbal declarative memory	Debette S	25648963	2014	1e-16
rs429358-C	APOE	rs4420638	chr19:45422946	0.686	Verbal declarative memory	Debette S	25648963	2014	2e-12
rs429358-C	APOE	rs4420638	chr19:45422946	0.686	Longevity 85 years and older	Deelen J	24688116	2014	2e-26
rs429358-C	APOE	rs4420638	chr19:45422946	0.686	Longevity 90 years and older	Deelen J	24688116	2014	3e-36
rs429358-C	APOE	rs4420638	chr19:45422946	0.686	C Reactive Protein	Dehghan A	21300955	2011	9e-139
rs429358-C	APOE	rs4420638	chr19:45422946	0.686	C reactive protein levels	Dehghan A	21300955	2011	9e-139
rs429358-C	APOE	rs4420638	chr19:45422946	0.686	Cognitive decline	De Jager PL	22054870	2011	4e-27
rs429358-C	APOE	rs4420638	chr19:45422946	0.686	Psychomotor Performance	De Jager PL	22054870	2011	4e-27
rs429358-C	APOE	rs4420638	chr19:45422946	0.686	C reactive protein	Elliott P	19567438	2009	5e-27
rs429358-C	APOE	rs4420638	chr19:45422946	0.686	C Reactive Protein	Elliott P	19567438	2009	5e-27
rs429358-C	APOE	rs4420638	chr19:45422946	0.686	Age related macular degeneration	Fritsche L	23455636	2013	2e-20
rs429358-C	APOE	rs4420638	chr19:45422946	0.686	Cholesterol	GLGC	20686565	2010	5e-111
rs429358-C	APOE	rs4420638	chr19:45422946	0.686	Cholesterol HDL	GLGC	20686565	2010	4e-21
rs429358-C	APOE	rs4420638	chr19:45422946	0.686	Cholesterol LDL	GLGC	20686565	2010	9e-147
rs429358-C	APOE	rs4420638	chr19:45422946	0.686	Cholesterol total	GLGC	20686565	2010	5e-111
rs429358-C	APOE	rs4420638	chr19:45422946	0.686	Cholesterol total	GLGC	24097068	2013	1e-149
rs429358-C	APOE	rs4420638	chr19:45422946	0.686	HDL cholesterol	GLGC	20686565	2010	4e-21
rs429358-C	APOE	rs4420638	chr19:45422946	0.686	HDL cholesterol	GLGC	24097068	2013	2e-21
rs429358-C	APOE	rs4420638	chr19:45422946	0.686	LDL cholesterol	GLGC	20686565	2010	9e-147
rs429358-C	APOE	rs4420638	chr19:45422946	0.686	LDL cholesterol	GLGC	24097068	2013	2e-178
rs429358-C	APOE	rs4420638	chr19:45422946	0.686	1 Alkyl 2 acetylglycerophosphocholine Esterase	Grallert H	22003152	2011	5e-30
rs429358-C	APOE	rs4420638	chr19:45422946	0.686	Lipoprotein associated phospholipase A2 activity and mass	Grallert H	22003152	2011	5e-30
rs429358-C	APOE	rs4420638	chr19:45422946	0.686	Alzheimer Disease	Kamboh MI	22005931	2011	1e-12
rs429358-C	APOE	rs4420638	chr19:45422946	0.686	Alzheimers disease	Kamboh MI	22832961	2012	8e-149
rs429358-C	APOE	rs4420638	chr19:45422946	0.686	Alzheimers disease age of onset	Kamboh MI	22005931	2011	1e-12
rs429358-C	APOE	rs4420638	chr19:45422946	0.686	Cholesterol LDL	Kathiresan S	18193044	2008	1e-60
rs429358-C	APOE	rs4420638	chr19:45422946	0.686	Cholesterol LDL	Kathiresan S	19060906	2008	4e-27
rs429358-C	APOE	rs4420638	chr19:45422946	0.686	LDL cholesterol	Kathiresan S	18193044	2008	1e-60
rs429358-C	APOE	rs4420638	chr19:45422946	0.686	LDL cholesterol	Kathiresan S	19060906	2008	4e-27
rs429358-C	APOE	rs4420638	chr19:45422946	0.686	Lipid traits	Keller M	24023261	2013	1e-14
rs429358-C	APOE	rs4420638	chr19:45422946	0.686	Alzheimer Disease	Li H	17998437	2008	2e-44
rs429358-C	APOE	rs4420638	chr19:45422946	0.686	Alzheimers disease	Li H	17998437	2008	2e-44
rs429358-C	APOE	rs4420638	chr19:45422946	0.686	Cholesterol	Lowe JK	19197348	2009	3e-07
rs429358-C	APOE	rs4420638	chr19:45422946	0.686	C Reactive Protein	Lowe JK	19197348	2009	2e-06
rs429358-C	APOE	rs4420638	chr19:45422946	0.686	Quantitative traits	Lowe JK	19197348	2009	3e-07
rs429358-C	APOE	rs4420638	chr19:45422946	0.686	Quantitative traits	Lowe JK	19197348	2009	5e-06
rs429358-C	APOE	rs4420638	chr19:45422946	0.686	Quantitative traits	Lowe JK	19197348	2009	2e-06
rs429358-C	APOE	rs4420638	chr19:45422946	0.686	Triglycerides	Lowe JK	19197348	2009	5e-06
rs429358-C	APOE	rs4420638	chr19:45422946	0.686	Longevity	Nebel A	21740922	2011	2e-16
rs429358-C	APOE	rs4420638	chr19:45422946	0.686	Longevity	Nebel A	21740922	2011	2e-16
rs429358-C	APOE	rs4420638	chr19:45422946	0.686	C reactive protein	Okada Y	21196492	2010	3e-07
rs429358-C	APOE	rs4420638	chr19:45422946	0.686	C Reactive Protein	Okada Y	21196492	2010	3e-07
rs429358-C	APOE	rs4420638	chr19:45422946	0.686	Cholesterol LDL	Sandhu MS	18262040	2008	1e-20
rs429358-C	APOE	rs4420638	chr19:45422946	0.686	LDL cholesterol	Sandhu MS	18262040	2008	1e-20
rs429358-C	APOE	rs4420638	chr19:45422946	0.686	Cholesterol LDL	Saxena R	17463246	2007	3e-13
rs429358-C	APOE	rs4420638	chr19:45422946	0.686	Triglycerides	Saxena R	17463246	2007	3e-13
rs429358-C	APOE	rs4420638	chr19:45422946	0.686	1 Alkyl 2 acetylglycerophosphocholine Esterase	Suchindran S	20442857	2010	6e-24
rs429358-C	APOE	rs4420638	chr19:45422946	0.686	Lipoprotein associated phospholipase A2 activity and mass	Suchindran S	20442857	2010	6e-24
rs429358-C	APOE	rs4420638	chr19:45422946	0.686	Cholesterol LDL	Waterworth DM	20864672	2010	2e-40
rs429358-C	APOE	rs4420638	chr19:45422946	0.686	LDL cholesterol	Waterworth DM	20864672	2010	2e-40
rs429358-C	APOE	rs4420638	chr19:45422946	0.686	Alzheimer Disease	Webster JA	17975299	2007	1e-39
rs429358-C	APOE	rs4420638	chr19:45422946	0.686	Alzheimers disease	Webster JA	17975299	2007	1e-39
rs429358-C	APOE	rs4420638	chr19:45422946	0.686	Cholesterol LDL	Willer CJ	18193043	2008	3e-43
rs429358-C	APOE	rs4420638	chr19:45422946	0.686	LDL cholesterol	Willer CJ	18193043	2008	3e-43
rs429358-C	APOE	rs4420638	chr19:45422946	0.686	HDL cholesterol	Asselbergs	23063622	2012	3.87e-06
rs429358-C	APOE	rs4420638	chr19:45422946	0.686	LDL cholesterol	Asselbergs	23063622	2012	2.54e-12
rs429358-C	APOE	rs4420638	chr19:45422946	0.686	Total cholesterol	Asselbergs	23063622	2012	3.13e-12
rs429358-C	APOE	rs4420638	chr19:45422946	0.686	Triglycerides ln	Asselbergs	23063622	2012	0.000295
rs429358-C	APOE	rs4420638	chr19:45422946	0.686	Metabolic syndrome domains Atherogenic Dyslipidemia PC1	Avery	22022282	2011	1e-31
rs429358-C	APOE	rs4420638	chr19:45422946	0.686	Metabolic syndrome domains Central obesity	Avery	22022282	2011	1.2e-06
rs429358-C	APOE	rs4420638	chr19:45422946	0.686	Metabolic syndrome domains Elevated plasma glucose	Avery	22022282	2011	0.00087
rs429358-C	APOE	rs4420638	chr19:45422946	0.686	Metabolic syndrome domains Multivariate analysis	Avery	22022282	2011	1.7e-57
rs429358-C	APOE	rs4420638	chr19:45422946	0.686	Metabolic syndrome domains Vascular Inflammation PC1	Avery	22022282	2011	5e-12
rs429358-C	APOE	rs4420638	chr19:45422946	0.686	LDL cholesterol	Barber M	20339536	2010	6.287e-07
rs429358-C	APOE	rs4420638	chr19:45422946	0.686	LDL cholesterol change with statins	Barber M	20339536	2010	6.3e-07
rs429358-C	APOE	rs4420638	chr19:45422946	0.686	Total cholesterol	Barber M	20339536	2010	3.365e-05
rs429358-C	APOE	rs4420638	chr19:45422946	0.686	Total cholesterol change with statins	Barber M	20339536	2010	1.6e-05
rs429358-C	APOE	rs4420638	chr19:45422946	0.686	LDL cholesterol	Burkhardt R	18802019	2008	1.89e-07
rs429358-C	APOE	rs4420638	chr19:45422946	0.686	Lipoprotein associated phospholipase A2 activity Lp PLA2	Chu AY	23118302	2012	9.2e-21
rs429358-C	APOE	rs4420638	chr19:45422946	0.686	Sporadic late onset Alzheimers disease	Coon KD	17474819	2007	1.06e-39
rs429358-C	APOE	rs4420638	chr19:45422946	0.686	C reactive protein CRP	Dehghan A	21300955	2011	8.8e-139
rs429358-C	APOE	rs4420638	chr19:45422946	0.686	Alzheimers disease	De Jager PL	22054870	2011	9.42e-06
rs429358-C	APOE	rs4420638	chr19:45422946	0.686	Rate of age related cognitive decline	De Jager PL	22054870	2011	3.74e-27
rs429358-C	APOE	rs4420638	chr19:45422946	0.686	LDL cholesterol	Demirkan A	22359512	2012	2.6e-09
rs429358-C	APOE	rs4420638	chr19:45422946	0.686	LDL cholesterol response to statins	Deshmukh HA	22368281	2012	3.7e-12
rs429358-C	APOE	rs4420638	chr19:45422946	0.686	LDL cholesterol response to statins first post treatment LDL cholesterol	Deshmukh HA	22368281	2012	1.16e-09
rs429358-C	APOE	rs4420638	chr19:45422946	0.686	C reactive protein CRP	Elliott P	19567438	2009	4.5e-27
rs429358-C	APOE	rs4420638	chr19:45422946	0.686	HDL cholesterol	Elliott P	19567438	2009	1.6e-08
rs429358-C	APOE	rs4420638	chr19:45422946	0.686	LDL cholesterol	Elliott P	19567438	2009	3.5e-20
rs429358-C	APOE	rs4420638	chr19:45422946	0.686	Total cholesterol	Elliott P	19567438	2009	7.5e-17
rs429358-C	APOE	rs4420638	chr19:45422946	0.686	Triglycerides	Elliott P	19567438	2009	7e-10
rs429358-C	APOE	rs4420638	chr19:45422946	0.686	Advanced age related macular degeneration	Fritsche L	23455636	2013	2e-20
rs429358-C	APOE	rs4420638	chr19:45422946	0.686	Advanced age related macular degeneration choroidal neovascularization vs no AMD	Fritsche L	23455636	2013	2.783e-08
rs429358-C	APOE	rs4420638	chr19:45422946	0.686	Advanced age related macular degeneration geographic atrophy	Fritsche L	23455636	2013	1.896e-09
rs429358-C	APOE	rs4420638	chr19:45422946	0.686	Coronary artery disease CAD	GLGC	20686565	2010	7e-05
rs429358-C	APOE	rs4420638	chr19:45422946	0.686	HDL cholesterol	GLGC	20686565	2010	2.3e-22
rs429358-C	APOE	rs4420638	chr19:45422946	0.686	LDL cholesterol	GLGC	20686565	2010	1.1e-152
rs429358-C	APOE	rs4420638	chr19:45422946	0.686	Total cholesterol	GLGC	20686565	2010	2.7e-116
rs429358-C	APOE	rs4420638	chr19:45422946	0.686	Total cholesterol females	GLGC	20686565	2010	1e-72
rs429358-C	APOE	rs4420638	chr19:45422946	0.686	Total cholesterol males	GLGC	20686565	2010	6e-20
rs429358-C	APOE	rs4420638	chr19:45422946	0.686	Triglycerides	GLGC	20686565	2010	5.444e-22
rs429358-C	APOE	rs4420638	chr19:45422946	0.686	Coronary heart disease CHD or coronary artery disease CAD	Grallert H	22003152	2011	0.00021
rs429358-C	APOE	rs4420638	chr19:45422946	0.686	Lp PLA2 activity	Grallert H	22003152	2011	4.9e-30
rs429358-C	APOE	rs4420638	chr19:45422946	0.686	Lp PLA2 mass	Grallert H	22003152	2011	0.00043
rs429358-C	APOE	rs4420638	chr19:45422946	0.686	Waist circumference	Heard Costa NL	19557197	2009	3.6e-06
rs429358-C	APOE	rs4420638	chr19:45422946	0.686	Waist hip ratio	Heid IM	20935629	2010	0.00085
rs429358-C	APOE	rs4420638	chr19:45422946	0.686	APOB apolipoprotein B	Hopewell	23100282	2012	3.1e-32
rs429358-C	APOE	rs4420638	chr19:45422946	0.686	APOB apolipoprotein B response after 40mg daily simvastatin treatment	Hopewell	23100282	2012	5.7e-07
rs429358-C	APOE	rs4420638	chr19:45422946	0.686	LDL cholesterol	Hopewell	23100282	2012	2.1e-38
rs429358-C	APOE	rs4420638	chr19:45422946	0.686	LDL cholesterol response after 40mg daily simvastatin treatment	Hopewell	23100282	2012	6.4e-06
rs429358-C	APOE	rs4420638	chr19:45422946	0.686	LDL cholesterol	Kamatani Y	20139978	2010	3.99e-05
rs429358-C	APOE	rs4420638	chr19:45422946	0.686	Alzheimers disease age of onset	Kamboh MI	22005931	2011	4.14e-14
rs429358-C	APOE	rs4420638	chr19:45422946	0.686	Late onset Alzheimers disease	Kamboh MI	22832961	2012	7.91e-149
rs429358-C	APOE	rs4420638	chr19:45422946	0.686	APOB apolipoprotein B	Kathiresan S	19060906	2008	6.5e-05
rs429358-C	APOE	rs4420638	chr19:45422946	0.686	APOE apolipoprotein E	Kathiresan S	19060906	2008	3.3e-08
rs429358-C	APOE	rs4420638	chr19:45422946	0.686	LDL cholesterol	Kathiresan S	18193044	2008	1e-60
rs429358-C	APOE	rs4420638	chr19:45422946	0.686	LDL cholesterol	Kathiresan S	19060906	2008	2.38e-31
rs429358-C	APOE	rs4420638	chr19:45422946	0.686	Triglycerides	Kathiresan S	19060906	2008	0.0009924
rs429358-C	APOE	rs4420638	chr19:45422946	0.686	LDL cholesterol	Lettre G	21347282	2011	1e-60
rs429358-C	APOE	rs4420638	chr19:45422946	0.686	Alzheimers disease	Li H	17998437	2008	2.26e-44
rs429358-C	APOE	rs4420638	chr19:45422946	0.686	Late onset Alzheimers disease	Logue MW	22159054	2011	1.07e-144
rs429358-C	APOE	rs4420638	chr19:45422946	0.686	C reactive protein CRP	Lowe JK	19197348	2009	1.6e-06
rs429358-C	APOE	rs4420638	chr19:45422946	0.686	LDL cholesterol	Lowe JK	19197348	2009	1.9e-07
rs429358-C	APOE	rs4420638	chr19:45422946	0.686	Total cholesterol	Lowe JK	19197348	2009	3.4e-07
rs429358-C	APOE	rs4420638	chr19:45422946	0.686	Triglycerides	Lowe JK	19197348	2009	5e-06
rs429358-C	APOE	rs4420638	chr19:45422946	0.686	HDL cholesterol	Middelberg RP	21943158	2011	1.5e-08
rs429358-C	APOE	rs4420638	chr19:45422946	0.686	LDL cholesterol	Middelberg RP	21943158	2011	4.3e-14
rs429358-C	APOE	rs4420638	chr19:45422946	0.686	Triglycerides	Middelberg RP	21943158	2011	3.6e-07
rs429358-C	APOE	rs4420638	chr19:45422946	0.686	High sensitivity C reactive protein CRP	Naitza S	22291609	2012	7.13e-11
rs429358-C	APOE	rs4420638	chr19:45422946	0.686	Late onset Alzheimers disease	Naj AC	21460841	2011	1e-300
rs429358-C	APOE	rs4420638	chr19:45422946	0.686	Longevity	Nebel A	21740922	2011	1.6e-10
rs429358-C	APOE	rs4420638	chr19:45422946	0.686	Serum C reactive protein	Okada Y	21196492	2010	2.9e-07
rs429358-C	APOE	rs4420638	chr19:45422946	0.686	C reactive protein CRP	Reiner AP	22939635	2012	1.8e-05
rs429358-C	APOE	rs4420638	chr19:45422946	0.686	LDL cholesterol in serum	Sandhu MS	18262040	2008	1.2e-20
rs429358-C	APOE	rs4420638	chr19:45422946	0.686	APOB apolipoprotein B	Saxena R	17463246	2007	2.72e-05
rs429358-C	APOE	rs4420638	chr19:45422946	0.686	LDL cholesterol	Saxena R	17463246	2007	3.4e-13
rs429358-C	APOE	rs4420638	chr19:45422946	0.686	Total cholesterol	Saxena R	17463246	2007	9.77e-12
rs429358-C	APOE	rs4420638	chr19:45422946	0.686	Alzheimers disease	Seshadri S	20460622	2010	1.6e-166
rs429358-C	APOE	rs4420638	chr19:45422946	0.686	APOB apolipoprotein B	Suchindran S	20442857	2010	5.6e-07
rs429358-C	APOE	rs4420638	chr19:45422946	0.686	APOE apolipoprotein E	Suchindran S	20442857	2010	8.1e-31
rs429358-C	APOE	rs4420638	chr19:45422946	0.686	LDL cholesterol	Suchindran S	20442857	2010	3.3e-11
rs429358-C	APOE	rs4420638	chr19:45422946	0.686	Lp PLA2 activity	Suchindran S	20442857	2010	5.86e-24
rs429358-C	APOE	rs4420638	chr19:45422946	0.686	LDL cholesterol in serum	Wallace C	18179892	2008	3.57e-14
rs429358-C	APOE	rs4420638	chr19:45422946	0.686	Coronary artery disease CAD	Waterworth DM	20864672	2010	1.5e-06
rs429358-C	APOE	rs4420638	chr19:45422946	0.686	HDL cholesterol	Waterworth DM	20864672	2010	2e-07
rs429358-C	APOE	rs4420638	chr19:45422946	0.686	LDL cholesterol	Waterworth DM	20864672	2010	1.7e-40
rs429358-C	APOE	rs4420638	chr19:45422946	0.686	Triglycerides	Waterworth DM	20864672	2010	5.5e-07
rs429358-C	APOE	rs4420638	chr19:45422946	0.686	LDL cholesterol	Willer CJ	18193043	2008	3e-43
rs429358-C	APOE	rs4420638	chr19:45422946	0.686	Coronary artery disease CAD combined control dataset	WTCCC	17554300	2007	0.0001676
rs429358-C	APOE	rs814573	chr19:45424351	0.662	Coronary artery disease	CARDIoGRAMplusC4D	26343387	2015	1.11e-05
rs429358-C	APOE	rs814573	chr19:45424351	0.662	Myocardial infarction	CARDIoGRAMplusC4D	26343387	2015	0.000625
rs429358-C	APOE	rs59007384	chr19:45396665	0.64	Coronary artery disease	CARDIoGRAMplusC4D	26343387	2015	0.0005971
rs429358-C	APOE	rs59007384	chr19:45396665	0.64	Myocardial infarction	CARDIoGRAMplusC4D	26343387	2015	0.0005194
rs429358-C	APOE	rs59007384	chr19:45396665	0.64	Alzheimers disease	IGAP	24162737	2013	1.97e-486
rs429358-C	APOE	rs59007384	chr19:45396665	0.64	Alzheimers disease biomarkers	Ramanan VK	23419831	2013	7e-09
rs429358-C	APOE	rs59007384	chr19:45396665	0.64	Cognitive ageing	Davies G	23207651	2012	6.26e-07
rs429358-C	APOE	rs59007384	chr19:45396665	0.64	Cognitive ageing females	Davies G	23207651	2012	4.06e-07
rs429358-C	APOE	rs59007384	chr19:45396665	0.64	Cortical amyloid beta load	Ramanan VK	23419831	2013	6.7e-09
rs429358-C	APOE	rs483082	chr19:45416178	0.634	Alzheimers disease	IGAP	24162737	2013	2.09e-373
rs429358-C	APOE	rs483082	chr19:45416178	0.634	Serum LDL C	Kettunen J	22286219	2012	1.18e-13
rs429358-C	APOE	rs483082	chr19:45416178	0.634	Serum L LDL C	Kettunen J	22286219	2012	5.21e-12
rs429358-C	APOE	rs483082	chr19:45416178	0.634	Serum L LDL CE	Kettunen J	22286219	2012	1.04e-11
rs429358-C	APOE	rs483082	chr19:45416178	0.634	Serum L LDL FC	Kettunen J	22286219	2012	8.88e-12
rs429358-C	APOE	rs483082	chr19:45416178	0.634	Serum L LDL L	Kettunen J	22286219	2012	8.78e-12
rs429358-C	APOE	rs483082	chr19:45416178	0.634	Serum L LDL P	Kettunen J	22286219	2012	1.31e-11
rs429358-C	APOE	rs483082	chr19:45416178	0.634	Serum L LDL PL	Kettunen J	22286219	2012	7.07e-11
rs429358-C	APOE	rs483082	chr19:45416178	0.634	Serum M LDL C	Kettunen J	22286219	2012	2.41e-14
rs429358-C	APOE	rs483082	chr19:45416178	0.634	Serum M LDL CE	Kettunen J	22286219	2012	1.76e-13
rs429358-C	APOE	rs483082	chr19:45416178	0.634	Serum M LDL CM LDL PL	Kettunen J	22286219	2012	1.82e-15
rs429358-C	APOE	rs483082	chr19:45416178	0.634	Serum M LDL L	Kettunen J	22286219	2012	2.85e-14
rs429358-C	APOE	rs483082	chr19:45416178	0.634	Serum M LDL P	Kettunen J	22286219	2012	5.26e-14
rs429358-C	APOE	rs483082	chr19:45416178	0.634	Serum M LDL PL	Kettunen J	22286219	2012	7.09e-12
rs429358-C	APOE	rs483082	chr19:45416178	0.634	Serum S LDL C	Kettunen J	22286219	2012	4.78e-15
rs429358-C	APOE	rs483082	chr19:45416178	0.634	Serum S LDL L	Kettunen J	22286219	2012	3.41e-15
rs429358-C	APOE	rs483082	chr19:45416178	0.634	Serum S LDL P	Kettunen J	22286219	2012	7.47e-14
rs429358-C	APOE	rs5117	chr19:45418790	0.624	Alzheimers disease	IGAP	24162737	2013	8.59e-390
