# Supplementary material for: Genome-wide meta-analysis associates HLA-DQA1/DRB1 and LPA and lifestyle factors with human longevity
Source: Nat Commun. 2017 Oct 13;8:910. doi: 10.1038/s41467-017-00934-5 (PMC5715013; doi:10.1038/s41467-017-00934-5)
Supplement: Supplementary file 7 — Supplementary Data 5 [file 41467_2017_934_MOESM7_ESM.xlsx]

## Sheet: Sheet1
Supplementary Data 5 | Genetic Correlations with Mortality and 113 traits
measured using LDHub and LDScore regression
Meaningful and significant
Trait	rg	se	p	PMID
Coronary artery disease	0.6578	0.0457	<1.00E-07	26343387
Cigarettes smoked per day	0.5793	0.1078	1e-07	20418890
Lung adenocarcinoma	0.4123	0.1294	0.0014	27488534
Type 2 Diabetes	0.4091	0.0613	<1.00E-07	22885922
HOMA-IR	0.3999	0.0963	3.27e-05	20081858
Body fat	0.3988	0.055	<1.00E-07	26833246
Lung cancer	0.3952	0.0742	1e-07	27488534
Leptin_not_adjBMI	0.3942	0.0871	6e-06	26833098
Urinary albumin-to-creatinine ratio	0.3908	0.0951	3.96e-05	26631737
Lung cancer (all)	0.3843	0.0858	7.5e-06	24880342
SBP	0.3776	0.0522	<1.00E-07	27618452
Obesity class 1	0.3683	0.0447	<1.00E-07	23563607
Waist circumference	0.3627	0.0411	<1.00E-07	25673412
Fasting insulin main effect	0.3589	0.0705	4e-07	22581228
CRP	0.3547	0.0712	6e-07	21300955
Waist-to-hip ratio	0.3545	0.0405	<1.00E-07	25673412
DBP	0.3526	0.0528	<1.00E-07	27618452
Overweight	0.3477	0.0451	<1.00E-07	23563607
Obesity class 2	0.3428	0.0489	<1.00E-07	23563607
Fasting glucose main effect	0.3374	0.073	3.8e-06	22581228
Urinary albumin-to-creatinine ratio (non-diabetes)	0.3274	0.0955	0.0006	26631737
Body mass index	0.303	0.0419	<1.00E-07	20935630
Childhood obesity	0.3005	0.0645	3.2e-06	22484627
Urate	0.2925	0.0784	0.0002	23263486
Hip circumference	0.2793	0.0453	<1.00E-07	25673412
Triglycerides	0.2741	0.0451	<1.00E-07	20686565
Primary biliary cirrhosis	0.2731	0.0803	0.0007	26394269
Depressive symptoms	0.2643	0.0518	3e-07	27089181
HbA1C	0.2572	0.0797	0.0013	20858683
Obesity class 3	0.2562	0.0698	0.0002	23563607
Extreme bmi	0.2537	0.0634	6.24e-05	23563607
Extreme waist-to-hip ratio	0.2506	0.0856	0.0034	23563607
Rheumatoid Arthritis	0.1725	0.053	0.0011	24390342
Breast Cancer	0.1708	0.0437	9.31e-05	25751625
Age at Menopause	-0.1523	0.052	0.0034	26414677
Subjective well being	-0.1574	0.0531	0.003	27089181
Birth weight	-0.2063	0.0405	3e-07	27680694
Child birth weight	-0.2475	0.0846	0.0034	23202124
HDL cholesterol	-0.2481	0.049	4e-07	20686565
Neo-openness to experience	-0.3728	0.1178	0.0015	21173776
College completion	-0.455	0.057	<1.00E-07	23722424
Age of first birth	-0.4562	0.0425	<1.00E-07	27798627
Years of schooling 2016	-0.4691	0.0321	<1.00E-07	27225129
Years of schooling (proxy cognitive performance)	-0.4732	0.0505	<1.00E-07	25201988
Years of schooling 2013	-0.4739	0.0518	<1.00E-07	23722424
Former vs Current smoker	-0.6446	0.0997	<1.00E-07	20418890
Certainly non-meaningful
Trait	rg	se	p	PMID
Schizophrenia	0.0666	0.0364	0.0669	25056061
Platelet count	0.029	0.0512	0.571	22139419
Bipolar disorder	0.0215	0.0585	0.7134	21926972
Femoral Neck bone mineral density	0.0209	0.0562	0.7096	26367794
Extreme height	0.0164	0.0489	0.7376	23563607
Lumbar Spine bone mineral density	-0.0155	0.0555	0.7806	26367794
Lumbar spine bone mineral density	-0.018	0.0545	0.7413	26367794
Femoral neck bone mineral density	-0.0251	0.0476	0.5972	26367794
Autism spectrum disorder	-0.0289	0.061	0.6351	NA
Height 2010	-0.029	0.0354	0.4136	20881960
Serum creatinine (non-diabetes)	-0.0293	0.047	0.5335	26831199
Serum creatinine	-0.0408	0.047	0.3857	26831199
Unknown significance
Trait	rg	se	p	PMID
Lung cancer (squamous cell)	0.3164	0.1396	0.0234	24880342
Squamous cell lung cancer	0.308	0.117	0.0085	27488534
Attention deficit hyperactivity disorder	0.3062	0.1213	0.0116	20732625
Multiple sclerosis	0.2371	0.1442	0.1002	21833088
Neuroticism	0.2015	0.0904	0.0258	27089181
Fasting proinsulin	0.2002	0.1063	0.0597	20081858
Leptin_adjBMI	0.1878	0.0853	0.0277	26833098
Crohns disease	0.1541	0.0577	0.0076	26192919
Total Cholesterol	0.1489	0.0579	0.0102	20686565
Asthma	0.1484	0.0862	0.0851	17611496
Mean Caudate	0.1473	0.0756	0.0515	25607358
Neuroticism	0.1358	0.0428	0.0015	27089181
LDL cholesterol	0.1332	0.0668	0.0461	20686565
HOMA-B	0.1278	0.0787	0.1043	20081858
Height; Females at age 10 and males at age 12	0.1242	0.0591	0.0357	23449627
Inflammatory Bowel Disease (Euro)	0.1239	0.0533	0.02	26192919
Serumurate overweight	0.1227	0.0885	0.1655	25811787
Mean platelet volume	0.1177	0.0618	0.057	22139419
Systemic lupus erythematosus	0.1097	0.0653	0.0929	26502338
Mean Pallidum	0.1077	0.0893	0.2277	25607358
Heart rate	0.107	0.0554	0.0535	23583979
2hr glucose adjusted for BMI	0.1031	0.106	0.3306	20081857
Eczema	0.101	0.0842	0.2302	26482879
Chronotype	0.0948	0.0455	0.0371	27494321
Number of children ever born	0.0911	0.052	0.0796	27798627
Chronic Kidney Disease	0.0862	0.0978	0.3777	26831199
ICV	0.0832	0.083	0.316	25607358
Ferritin	0.0817	0.1061	0.4415	25352340
PGC cross-disorder analysis	0.08	0.05	0.1095	23453885
Major depressive disorder	0.0723	0.0744	0.3311	22472876
Transferrin	0.0658	0.0837	0.4319	25352340
Alzheimers disease	0.0542	0.0911	0.5524	24162737
Ulcerative colitis	0.0486	0.0598	0.4163	26192919
Mean Accumbens	0.0405	0.1313	0.7578	25607358
Forearm Bone mineral density	0.0292	0.1307	0.8235	26367794
Amyotrophic lateral sclerosis	0.0137	0.1131	0.9032	27455348
Celiac disease	-0.0283	0.0814	0.7279	20190752
Sitting height ratio	-0.0347	0.0692	0.6157	25865494
Mean Hippocampus	-0.0348	0.1114	0.755	25607358
Child birth length	-0.0651	0.0764	0.3944	25281659
Mean Putamen	-0.0703	0.0586	0.2305	25607358
Difference in height between childhood and adulthood; age 8	-0.0741	0.0764	0.3327	23449627
Infant head circumference	-0.0851	0.1024	0.4057	22504419
Anorexia Nervosa	-0.094	0.0484	0.0522	24514567
Mean Thalamus	-0.0975	0.1067	0.361	25607358
Age of smoking initiation	-0.1123	0.1147	0.3274	20418890
Sleep duration	-0.1353	0.0574	0.0184	27494321
Adiponectin	-0.1361	0.0768	0.0762	22479202
Parkinsons disease	-0.1438	0.065	0.0269	19915575
Age at Menarche	-0.1455	0.0379	0.0001	25231870
Serum cystatin c	-0.1896	0.0985	0.0542	26831199
Neo-conscientiousness	-0.2096	0.1371	0.1262	21173776
Difference in height between adolescence and adulthood; age 14	-0.2342	0.0927	0.0115	23449627
Childhood IQ	-0.2669	0.0977	0.0063	23358156
Ever vs never smoked	NA	NA	NA	20418890
