# Supplementary material for: Genome-wide meta-analysis associates HLA-DQA1/DRB1 and LPA and lifestyle factors with human longevity
Source: Nat Commun. 2017 Oct 13;8:910. doi: 10.1038/s41467-017-00934-5 (PMC5715013; doi:10.1038/s41467-017-00934-5)
Supplement: Supplementary file 8 — Supplementary Data 6 [file 41467_2017_934_MOESM8_ESM.xlsx]

## Sheet: Sheet1
Supplementary Data 6 | Studies used for MR Study.
Author	Category	Consortium	N cases	N controls	N SNPs	PMID	Population	Sample size	SD	Sex	Subcategory	Trait	Unit	Year
Dastani Z	Risk factor	ADIPOGen	NA	NA	2675209	22479202	Mixed	39883	0.57	Males and females	Protein	Adiponectin	ln(mg/dL)	2012
Locke AE	Risk factor	GIANT	NA	NA	2555511	25673413	Mixed	339224	4.77	Males and females	Anthropometric	Body mass index	SD (kg/m^2)	2015
Nikpay	Disease	CARDIoGRAMplusC4D	60801	123504	9455779	26343387	Mixed	184305	NA	Males and females	Cardiovascular	Coronary heart disease	log odds	2015
Benyamin B	Risk factor	SSGAC	NA	NA	1380159	23358156	European	12441	NA	Males and females	Education	Childhood intelligence	SD	2014
Ripke S	Disease	PGC	35476	46839	9444231	25056061	Mixed	82315	NA	Males and females	Psychiatric / neurological	Schizophrenia	log odds	2014
Mahajan A	Disease	DIAGRAM	26488	83964	2915012	24509480	Mixed	110452	NA	Males and females	Diabetes	Type 2 diabetes	log odds	2014
van der Valk RJ	Risk factor	EGG	NA	NA	2201972	25281659	European	28459	1.96	Males and females	Anthropometric	Birth length	SD (cm)	2015
Liu	Disease	IIBDGC	5956	14927	12276506	26192919	European	20883	NA	Males and females	Autoimmune / inflammatory	Crohn's disease	log odds	2015
Liu	Disease	IIBDGC	12882	21770	12716084	26192919	European	34652	NA	Males and females	Autoimmune / inflammatory	Inflammatory bowel disease	log odds	2015
Liu	Disease	IIBDGC	6968	20464	12255197	26192919	European	27432	NA	Males and females	Autoimmune / inflammatory	Ulcerative colitis	log odds	2015
Moffatt MF	Disease	GABRIEL	10365	16110	546183	20860503	European	26475	NA	Males and females	Autoimmune / inflammatory	Asthma	log odds	2007
Boraska V	Disease	GCAN	2907	14860	1149254	24514567	European	17767	NA	Males and females	Psychiatric / neurological	Anorexia nervosa	log odds	2014
Shungin D	Risk factor	GIANT	NA	NA	2559739	25673412	European	213038	8.4548	Males and females	Anthropometric	Hip circumference	SD (cm)	2015
Shungin D	Risk factor	GIANT	NA	NA	2547573	25673412	Mixed	245746	12.52	Males and females	Anthropometric	Waist circumference	SD (cm)	2015
Shungin D	Risk factor	GIANT	NA	NA	2560782	25673412	European	212244	0.0760794	Males and females	Anthropometric	Waist-to-hip ratio	SD	2015
Berndt SI	Risk factor	GIANT	7962	8106	1984814	23563607	European	16068	NA	Males and females	Anthropometric	Extreme body mass index	log odds	2013
Berndt SI	Risk factor	GIANT	8097	8099	1966557	23563607	European	16196	NA	Males and females	Anthropometric	Extreme height	log odds	2013
Berndt SI	Risk factor	GIANT	4774	5481	1939901	23563607	European	10255	NA	Males and females	Anthropometric	Extreme waist-to-hip ratio	log odds	2013
Wood AR	Risk factor	GIANT	NA	NA	2550859	25282103	European	253288	0.0699	Males and females	Anthropometric	Height	SD (m)	2014
Berndt SI	Risk factor	GIANT	32858	65839	2380428	23563607	European	98697	NA	Males and females	Anthropometric	Obesity class 1	log odds	2013
Berndt SI	Risk factor	GIANT	9889	62657	2331456	23563607	European	72546	NA	Males and females	Anthropometric	Obesity class 2	log odds	2013
Berndt SI	Risk factor	GIANT	2896	47468	2250779	23563607	European	50364	NA	Males and females	Anthropometric	Obesity class 3	log odds	2013
Berndt SI	Risk factor	GIANT	93015	65840	2435045	23563607	European	158855	NA	Males and females	Anthropometric	Overweight	log odds	2013
de Moor MH	Risk factor	GPC	NA	NA	2305462	21173776	European	17375	5.36	Males and females	Personality	Neo-agreeableness	arbitrary score	2012
de Moor MH	Risk factor	GPC	NA	NA	2305683	21173776	European	17375	6.24	Males and females	Personality	Neo-conscientiousness	arbitrary score	2012
de Moor MH	Risk factor	GPC	NA	NA	2305823	21173776	European	17375	6.49	Males and females	Personality	Neo-extraversion	arbitrary score	2012
de Moor MH	Risk factor	GPC	NA	NA	2305739	21173776	European	17375	8.2	Males and females	Personality	Neo-neuroticism	arbitrary score	2012
de Moor MH	Risk factor	GPC	NA	NA	2305641	21173776	European	17375	5.92	Males and females	Personality	Neo-openness to experience	arbitrary score	2012
de Moor	Risk factor	GPC	NA	NA	6949615	25993607	European	160958	NA	Males and females	Psychiatric / neurological	Neuroticism	arbitrary score	2014
Lambert	Disease	IGAP	25580	48466	11633	24162737	European	74046	NA	Males and females	Psychiatric / neurological	Alzheimer's disease	log odds	2013
Willer CJ	Risk factor	GLGC	NA	NA	2447442	24097068	Mixed	187167	15.5102	Males and females	Lipid	HDL cholesterol	SD (mg/dL)	2013
Willer CJ	Risk factor	GLGC	NA	NA	2437752	24097068	Mixed	173082	38.6746	Males and females	Lipid	LDL cholesterol	SD (mg/dL)	2013
Willer CJ	Risk factor	GLGC	NA	NA	2446982	24097068	Mixed	187365	41.7507	Males and females	Lipid	Total cholesterol	SD (mg/dL)	2013
Willer CJ	Risk factor	GLGC	NA	NA	2439433	24097068	Mixed	177861	90.7242	Males and females	Lipid	Triglycerides	SD (mg/dL)	2013
Soranzo N	Risk factor	MAGIC	NA	NA	2576680	20858683	European	46368	0.534285	Males and females	Glycemic	HbA1C	%	2010
Dupuis J	Risk factor	MAGIC	NA	NA	2456946	20081858	European	46186	0.957384	Males and females	Glycemic	HOMA-B	log HOMA	2011
Dupuis J	Risk factor	MAGIC	NA	NA	2458074	20081858	European	46186	0.669701	Males and females	Glycemic	HOMA-IR	log HOMA	2011
Manning AK	Risk factor	MAGIC	NA	NA	2635762	22581228	European	58074	0.7303	Males and females	Glycemic	Fasting glucose	mmol/L	2012
Scott	Risk factor	MAGIC	NA	NA	64484	22885924	European	108557	0.79	Males and females	Glycemic	Fasting insulin	log pmol/L	2013
Nikpay	Disease	CARDIoGRAMplusC4D	43676	128199	9289492	26343387	Mixed	171875	NA	Males and females	Cardiovascular	Myocardial infarction	log odds	2015
Sklar P	Disease	PGC	7481	9250	108835	21926972	European	16731	NA	Males and females	Psychiatric / neurological	Bipolar disorder	log odds	2011
Sullivan	Disease	PGC	9240	9519	123041	22472876	European	18759	NA	Males and females	Psychiatric / neurological	Major depressive disorder	log odds	2013
NA	Disease	PGC	4949	5314	9499590	NA	European	10263	NA	Males and females	Psychiatric / neurological	Autism	log odds	2015
Mueller	Disease	NA	1487	1592	350155	16775037	European	3079	NA	Males and females	Kidney	Diabetic nephropathy	log odds	2006
Simon-Sanchez J	Disease	NA	1713	3978	453218	19915575	European	5691	NA	Males and females	Psychiatric / neurological	Parkinson's disease	log odds	2009
Olfson	Risk factor	NA	1897	1932	917030	22978509	Mixed	3829	NA	Males and females	Behavioural	Alcohol dependence	log odds	2012
Matarin M	Disease	NA	249	268	393465	17434096	European	517	NA	Males and females	Cardiovascular	Ischaemic stroke	log odds	2007
Amundadottir L	Disease	PanScan1	1896	1939	521863	19648918	European	3835	NA	Males and females	Cancer	Pancreatic cancer	log odds	2009
Ciampa J	Disease	NA	1175	1100	184483	21372204	European	2275	NA	Males and females	Cancer	Prostate cancer	log odds	2011
Ehret GB	Risk factor	ICBP	NA	NA	2650287	21909115	European	74064	NA	Males and females	Blood pressure	Diastolic blood pressure	SD	2011
Wain LV	Risk factor	ICBP	NA	NA	2585510	21909110	European	74064	NA	Males and females	Blood pressure	Pulse pressure	SD	2011
Wain LV	Risk factor	ICBP	NA	NA	2585158	21909110	European	74064	NA	Males and females	Blood pressure	Mean arterial pressure	SD	2011
Rietveld CA	Risk factor	SSGAC	20044	75383	2321511	23722424	European	95427	NA	Males and females	Education	College completion	log odds	2013
Kettunen	Metabolites	NA	NA	NA	11760646	27005778	European	20687	NA	Males and females	Protein	Apolipoprotein A-I	SD	2016
Kettunen	Metabolites	NA	NA	NA	11813266	27005778	European	20690	NA	Males and females	Protein	Apolipoprotein B	SD	2016
Kettunen	Metabolites	NA	NA	NA	12087816	27005778	European	24810	NA	Males and females	Amino acid	Creatinine	SD	2016
Kettunen	Metabolites	NA	NA	NA	11401623	27005778	European	13544	NA	Males and females	Fatty acid	Omega-3 fatty acids	SD	2016
Kettunen	Metabolites	NA	NA	NA	11398837	27005778	European	13506	NA	Males and females	Fatty acid	Omega-6 fatty acids	SD	2016
Kettunen	Metabolites	NA	NA	NA	11412520	27005778	European	13506	NA	Males and females	Fatty acid	Omega-9 and saturated fatty acids	SD	2016
Kettunen	Metabolites	NA	NA	NA	12052259	27005778	European	24679	NA	Males and females	Carbohydrate	Glucose	SD	2016
Kettunen	Metabolites	NA	NA	NA	11412092	27005778	European	13505	NA	Males and females	Fatty acid	Total fatty acids	SD	2016
Kettunen	Metabolites	NA	NA	NA	11807298	27005778	European	18814	NA	Males and females	Amino acid	Urea	SD	2016
Furberg	Risk factor	TAG	NA	NA	2459119	20418890	European	68028	11.6978	Males and females	Behavioural	Cigarettes smoked per day	Cigarettes per day	2010
Furberg	Risk factor	TAG	41969	32066	2455847	20418890	European	74035	NA	Males and females	Behavioural	Ever vs never smoked	log odds	2010
Furberg	Risk factor	TAG	23554	18415	2456555	20418890	European	41969	NA	Males and females	Behavioural	Former vs current smoker	log odds	2010
Furberg	Risk factor	TAG	NA	NA	2457546	20418890	European	47961	0.34	Males and females	Behavioural	Age of smoking initiation	log years	2010
Wang Y	Disease	ILCCO	3442	14894	8881354	24880342	European	18336	NA	Males and females	Cancer	Lung adenocarcinoma	log odds	2014
Wang Y	Disease	ILCCO	11348	15861	8945893	24880342	European	27209	NA	Males and females	Cancer	Lung cancer	log odds	2014
Wang Y	Disease	ILCCO	3275	15038	8893750	24880342	European	18313	NA	Males and females	Cancer	Squamous cell lung cancer	log odds	2014
Wade TD	Disease	NA	151	2291	11846513	23568457	European	2442	NA	Females	Psychiatric / neurological	Bulimia nervosa	log odds	2013
Pattaro	Disease	CKDGen	12385	104780	2191877	26831199	Mixed	117165	NA	Males and females	Kidney	Chronic kidney disease	log odds	2015
Lu	Risk factor	NA	NA	NA	3228665	26833246	European	100716	NA	Males and females	Anthropometric	Body fat	SD	2016
Okbay	Risk factor	SSGAC	NA	NA	6524475	27089181	European	161460	NA	Males and females	Psychiatric / neurological	Depressive symptoms	SD	2016
Okbay	Risk factor	SSGAC	NA	NA	8146841	27225129	European	293723	3.71	Males and females	Education	Years of schooling	SD (years)	2016
Kilpel<U+00E4>inen	Risk factor	NA	NA	NA	2474010	26833098	European	32161	NA	Males and females	Hormone	Leptin	log ng/ml	2016
Day	Risk factor	ReproGen	NA	NA	2418696	26414677	European	69360	3.93	Females	Reproductive aging	Age at menopause	years	2015
Manichaikul A	Risk factor	MESA	NA	NA	2968584	24383474	Mixed	7667	0.708	Males and females	Lung disease	Percent emphysema	log (% emphysema + 1)	2014
Okbay	Risk factor	SSGAC	NA	NA	2268675	27089181	European	298420	NA	Males and females	Psychiatric / neurological	Subjective well being	SD	2016
Beecham	Disease	IMSGC	14498	24091	156632	24076602	European	38589	NA	Males and females	Autoimmune / inflammatory	Multiple sclerosis	log odds	2013
Pappa	Disease	EAGLE	NA	NA	2188529	26087016	European	18988	NA	Males and females	Psychiatric / neurological	Aggression	NA	2016
Middeldorp	Disease	EAGLE	NA	NA	5837347	27663945	European	17666	NA	Males and females	Psychiatric / neurological	ADHD	score	2016
K<U+00F6>ttgen	Risk factor	GUGC	NA	NA	2450548	23263486	European	110347	1.33	Males and females	Other	Urate	mg/dl	2013
den Hoed M	Risk factor	HRgene consortium	NA	NA	2516790	23583979	Mixed	92355	NA	Males and females	Hemodynamic	Heart rate	beats per minute	2013
Cha	Disease	NA	41	866	425707	22318345	East Asian	907	NA	Males and females	Cancer	Gallbladder cancer	log odds	2012
Trynka	Disease	NA	12041	12228	38037	22057235	European	24269	NA	Males and females	Autoimmune / inflammatory	Celiac disease	log odds	2011
Kohler A	Disease	NA	649	431	572028	23894154	European	1080	NA	Males and females	Cancer	Thyroid cancer	log odds	2013
Horikoshi	Risk factor	NA	NA	NA	22434434	27680694	Mixed	153781	NA	Males and females	Anthropometric	Birth weight	SD	2016
van Rheenen	Disease	Project MinE	12577	23475	8709432	27455348	European	36052	NA	Males and females	Psychiatric / neurological	Amyotrophic lateral sclerosis	log odds	2016
Jones	Risk factor	UK Biobank	NA	NA	16761226	27494321	European	128266	NA	Males and females	Sleeping	Sleep duration	SD	2016
Pilling	Risk factor	UK Biobank	NA	NA	9583643	27015805	European	75244	NA	Males and females	Aging	Top 1 % survival	log odds	2016
Perry JR	Risk factor	ReproGen	NA	NA	2441816	25231870	European	182416	NA	Females	Reproductive aging	Age at menarche	years	2014
Bradfield JP	Risk factor	EGG	5530	8318	2442739	22484627	European	13848	NA	Males and females	Anthropometric	Childhood obesity	log odds	2012
Pattaro	Risk factor	CKDGen	NA	NA	2198208	26831199	Mixed	133814	0.24	Males and females	Kidney	Serum creatinine (eGFRcrea)	log ml/min/1.73 m^<U+00B2>	2015
Pattaro	Risk factor	CKDGen	NA	NA	2197556	26831199	Mixed	33152	0.23	Males and females	Kidney	Serum cystatin C (eGFRcys)	log ml/min/1.73 m^<U+00B2>	2015
Teumer	Risk factor	CKDGen	NA	NA	2190189	26631737	European	54450	0.96	Males and females	Kidney	Urinary albumin-to-creatinine ratio	log mg/g	2015
Ehret GB	Risk factor	ICBP	NA	NA	2687670	27618452	European	342415	10.65	Males and females	Blood pressure	Diastolic blood pressure	mmHg	2016
Ehret GB	Risk factor	ICBP	NA	NA	2687670	27618452	European	342415	18.9	Males and females	Blood pressure	Sistolic blood pressure	mmHg	2016
Dehghan A	Risk factor	NA	NA	NA	2508891	21300955		82725	1.078	Males and females	Reactive proteine C	CRP	log mg/L	2017
Michailidou K	Disease	BCAC	46785	42892	14062810	25751625	European	89677	NA	Females	Cancer	Breast Cancer	log odds	2015
